# Supplementary material for: Spanish Outbreak Isolates Bridge Phylogenies of European and American Bacillus anthracis
Source: Microorganisms. 2023 Mar 29;11(4):889. doi: 10.3390/microorganisms11040889 (PMC10146487; doi:10.3390/microorganisms11040889)
Supplement: Supplementary file 1 [file microorganisms-11-00889-s001.zip]

Archive with 4 entries (4 files):
- Supplementary Table S1 Anthrax outbreaks in Spain 2021.xlsx
- Supplementary Table S2 Genome sequences.xlsx
- Supplementary Table S3 SNP-matrix.xlsx
- Supplementary Table S4_Primers.xlsx
