# Supplementary material for: Spanish Outbreak Isolates Bridge Phylogenies of European and American Bacillus anthracis
Source: Microorganisms. 2023 Mar 29;11(4):889. doi: 10.3390/microorganisms11040889 (PMC10146487; doi:10.3390/microorganisms11040889)
Supplement: Supplementary file 1 [file microorganisms-11-00889-s001.zip › Supplementary Table S1 Anthrax outbreaks in Spain 2021.xlsx]

## Sheet: Outbreaks Report
	Supplemental table S1: Anthrax Outbreaks in Spain, 2021 (ordered by start date of the outbreak)
	Farm Code	Outbreak Code	Samples Code (Biological Origin)	Type	Autonomous Community	Province	Municipality	Nº Affected Species	Species	Susceptible	Affected	Start Date	Finish Date	Confirmation Date
	A	2021/1	21/868 (Bovine)	Primary	CASTILLA LA MANCHA	CIUDAD REAL	Ciudad Real	1	Bovine	339	25	2021-08-19	2021-09-03	01/09/2021
	1	Extremadura 1	21/874 (Equide)	Primary	EXTREMADURA	BADAJOZ	Navalvillar de Pela	1	Equide	3	1	2021-08-25	2021-11-09	06/09/2021
	2	Extremadura 13	21/878-2 (Bovine)	Secondary	EXTREMADURA	BADAJOZ	Casas de Don Pedro	1	Bovine	175	4	2021-08-31	2021-12-22	24/09/2021
	3	Extremadura 2	21/878 (Equide)	Secondary	EXTREMADURA	BADAJOZ	Navalvillar de Pela	1	Equide	4	1	2021-09-01	2021-10-06	2021-09-13
	4	Extremadura 5	21/890-9, 21/903-6 (Bovine)	Secondary	EXTREMADURA	BADAJOZ	Navalvillar de Pela	1	Bovine	507	8	2021-09-04	2021-10-07	2021-09-10
	5	Extremadura 6	21/890-8 (Bovine); 21/920-14, 21/905-13 (Swine)	Secondary	EXTREMADURA	BADAJOZ	Navalvillar de Pela	2	Bovine Swine	321 445	12 5	2021-09-06	2021-10-18	13/09/2021
	6	Extremadura 4	not sequenced	Secondary	EXTREMADURA	BADAJOZ	Talarrubias	1	Bovine	109	9	2021-09-06	2021-10-05	13/09/2021
	7	Extremadura 3	21/891-2 (Equide)	Secondary	EXTREMADURA	BADAJOZ	Navalvillar de Pela	1	Equide	2	1	2021-09-06	2021-10-19	13/09/2021
	8	Extremadura 9	21/940-10 (Bovine)	Secondary	EXTREMADURA	CÁCERES	Logrosán	1	Bovine	136	3	2021-09-08	2021-10-26	20/09/2021
	9	Extremadura 7	21/903-1, 21/918-3 (Bovine)	Secondary	EXTREMADURA	BADAJOZ	Talarrubias	1	Bovine	61	10	2021-09-08	2021-10-14	20/09/2021
	10	Extremadura 8	not sequenced	Secondary	EXTREMADURA	BADAJOZ	Navalvillar de Pela	1	Bovine	151	1	2021-09-09	2021-10-19	20/09/2021
	11	Extremadura 12	not sequenced	Secondary	EXTREMADURA	BADAJOZ	Casas de Don Pedro	1	Bovine	153	5	2021-09-13	2021-11-23	22/09/2021
	12	Extremadura 11	21/920-1 (Bovine)	Secondary	EXTREMADURA	CÁCERES	Logrosán	1	Bovine	56	3	2021-09-13	2021-11-05	22/09/2021
	13	Extremadura 10	21/924-2, 21/925-5, 21/940-6 (Bovine)	Secondary	EXTREMADURA	BADAJOZ	Acedera	1	Bovine	733	11	2021-09-14	2021-10-07	22/09/2021
	14	Extremadura 16	21/926-22 (Bovine)	Secondary	EXTREMADURA	BADAJOZ	Mérida	1	Bovine	86	7	2021-09-16	2021-10-29	24/09/2021
	15	Extremadura 15	21/926-9 (Bovine)	Secondary	EXTREMADURA	BADAJOZ	Navalvillar de Pela	1	Bovine	162	10	2021-09-16	2021-10-21	24/09/2021
	16	Extremadura 14	not sequenced	Secondary	EXTREMADURA	BADAJOZ	Casas de Don Pedro	1	Bovine	143	3	2021-09-16	2021-11-22	24/09/2021
	17	Extremadura 17	21/926-3, 21/933-1 (Bovine)	Secondary	EXTREMADURA	CÁCERES	Logrosán	1	Bovine	254	4	2021-09-17	2021-10-29	24/09/2021
	18	Extremadura 18	21/926-5, 21/955-9 (Bovine)	Secondary	EXTREMADURA	BADAJOZ	Garbayuela	1	Bovine	18	1	2021-09-23	2021-12-15	01/10/2021
	19	Extremadura 20	21/984-4 (Bovine)	Secondary	EXTREMADURA	CÁCERES	Logrosán	1	Bovine	191	5	2021-09-30	2021-11-17	08/10/2021
	20	Extremadura 19	21/997-5 (Equide)	Secondary	EXTREMADURA	BADAJOZ	Acedera	1	Equide	2	1	2021-10-01	2021-11-23	08/10/2021
	21	Extremadura 22	21/1088-3 (Bovine)	Secondary	EXTREMADURA	BADAJOZ	Villanueva de la Serena	1	Bovine	189	2	2021-10-18	2021-11-17	27/10/2021
	22	Extremadura 23	21/1088-10 (Bovine)	Secondary	EXTREMADURA	BADAJOZ	Don Benito	2	Bovine Equine	112 1	12 1	2021-10-19	2021-11-15	09/11/2021
	23	Extremadura 24	21/1198-6 (Bovine)	Secondary	EXTREMADURA	CÁCERES	Madrigalejo	1	Bovine	341	7	2021-10-27	2021-12-14	2021-11-09
	*	*	21/940-19 (Wild boar)	Secondary	EXTREMADURA	BADAJOZ	Navalvillar de Pela	1	Wild boar	*	1	*	*	2021-09-30
	Samples set in bold type correspond to unique genotypes.			*not determined because the disease affected a wild animal (not from a farm)				Blue letters: identical chromosomal sequence to isolate 21/903-1
								Green letters: identical chromosomal sequence to isolate 21/926-5
