# Supplementary material for: Spanish Outbreak Isolates Bridge Phylogenies of European and American Bacillus anthracis
Source: Microorganisms. 2023 Mar 29;11(4):889. doi: 10.3390/microorganisms11040889 (PMC10146487; doi:10.3390/microorganisms11040889)
Supplement: Supplementary file 1 [file microorganisms-11-00889-s001.zip › Supplementary Table S2 Genome sequences.xlsx]

## Sheet: Suppl. Table S2
Supplemental Table S2: Genome sequences accession numbers of newly sequenced and additional B. anthracis strains from publically available databases.
Strain designation	Country	Year	canSNP group	Accession numbers (chromosome)#	Scaffold N/L50	Coverage
Ames Ancestor	U.S.A.	1981	A.Br.Ames	NC_007530
21/868	Spain, Ciudad Real	2021	A.Br.137	SRR23301015	4/606.122 KB	7.7
21/874	Spain, Navalvillar de Pela	2021	A.Br.147*	SRR23301014	2/1.162 MB	402.2
21/878	Spain, Navalvillar de Pela	2021	A.Br.147*	SRR23301003	2/1.163 MB	40.0
21/878-2	Casas de Don Pedro	2021	A.Br.147*	SRR23300993	10/155.762 KB	17.7
21/903-1	Spain, Talarrubias	2021	A.Br.147*	SRR23300989	2/1.163 MB	122.7
21/920-1	Spain, Logrosán	2021	A.Br.147*	SRR23301012	14/94.955 KB	37.5
21/920-14	Spain, Navalvillar de Pela	2021	A.Br.147*	SRR23301011	31/53.08 KB	35.8
21/924-2	Spain, Acedera	2021	A.Br.147*	SRR23301010	61/24.732 KB	28.3
21/925-5	Spain, Acedera	2021	A.Br.147*	SRR23301009	19/90.994 KB	62.4
21/926-3	Spain, Logrosán	2021	A.Br.147*	SRR23301008	43/39.558 KB	44.0
21/926-5	Spain, Acedera	2021	A.Br.147*	SRR23301007	22/84.86 KB	61.1
21/933-1	Spain, Logrosán	2021	A.Br.147*	SRR23301004	30/62.986 KB	38.1
21/940-6	Spain, Acedera	2021	A.Br.147*	SRR23301002	51/31.275 KB	37.8
21/940-10	Spain, Logrosán	2021	A.Br.147*	SRR23301001	2/1.162 MB	275.8
21/984-4	Spain, Logrosán	2021	A.Br.147*	SRR23300998	2/1.163 MB	116.1
21/997-5	Spain, Acedera	2021	A.Br.147*	SRR23300997	3/863.924 KB	123.9
21/1088-10	Spain, Don Benito	2021	A.Br.147*	SRR23300995	2/1.163 MB	107.3
21/1198-6	Spain, Madrigalejo	2021	A.Br.147*	SRR23300994	3/919.301 KB	122.7
373	Germany	1962	A.Br.133 (L3)	SRR10382391	2/1.198 MB	57.9
Ferrara	Italy	unknown	A.Br.137 (L4)	SRR10382389	9/179.95 KB	60.2
A0894	Italy	1997	A.Br.137 (L4)	SRR2968212	3/657.395 KB	325.9
A0891	Italy	1989	A.Br.137 (L4)	SRR2968210	5/443.384 KB	69.4
ANSES_060	France	ca. 1900	A.Br.137 (L4)	ERR1841051	4/431.772 KB	386.8
A0862a	Italy	1984	A.Br.137 (L4)	SRR2968179	2/1.162 MB	167.7
4-IZSLT	Italy	unknown	A.Br.140 (L1)	SRR10382396	2/1.198 MB	69.8
A166	France	1984	A.Br.140 (L1)	SRR10382395	3/601.545 KB	60.9
A091 (Pollino)	Italy	2004	A.Br.144	SRR10382384	2/1.198 MB	75.1
Gmb1	The Gambia	2010	A.Br.148	CAVE010000000	4/482.624 KB	unknown
Sen3	Senegal	2010	A.Br.148	CAVD010000000	5/322.748 KB	unknown
Sen2Col2	Senegal	2010	A.Br.148	CAVC010000000	3/482.552 KB	unknown
London 496	United Kingdom	2006	A.Br.153	SRR2094267	5/262.868 KB	32.6
ANSES_059	France	unknown	A.Br.UA4	ERR1841050	4/431.774 KB	302.3
ANSES_095	France	1991	A.Br.UA4	ERR1596641	4/431.772 KB	228.8
A178	France	2008	A.Br.UA4	SRR10382380	2/1.193 MB	58.1
ANSES_088	France	1990	A.Br.UA3 (L5)	ERR1198963	2/1.162 MB	296.6
A193a	France	1997	A.Br.UA2 (L6)	SRR10382387	3/743.364 KB	58.9
342/02	Spain	2002	A.Br.11/009**	SRR10382393; SRR23951840****	2/1.162 MB	33.9
319/02	Spain	2002	A.Br.11/009***	SRR10382385; SRR23951839****	4/260.635 KB	26.5
A0174	Canada	1995	A.Br.WNA	NZ_ABLT01000000	9/155.716 KB	unknown
strains with representative genotypes sequenced as part of this study in blue
*A.Br.11/ESPc	**A.Br.11/ESPa (L7)	***A.Br.11/ESPb		****genome data has been updated as part of this study
#in NCBI Sequence Read Archive (SRA) repository Bioproject PRJNA930337
canSNP group designations according to	[2] Antwerpen, M.; Beyer, W.; Bassy, O.; Ortega-García, M.V.; Cabria-Ramos, J.C.; Grass, G.; Wölfel, R. Phylogenetic Placement of Isolates within the Trans-Eurasian Clade A.Br.008/009 of Bacillus anthracis. Microorganisms 2019, 7, 689.
	[12] Sahl, J.W.; Pearson, T.; Okinaka, R.; Schupp, J.M.; Gillece, J.D.; Heaton, H.; Birdsell, D.; Hepp, C.; Fofanov, V.; Noseda, R.; et al. A Bacillus anthracis Genome Sequence from the Sverdlovsk 1979 Autopsy Specimens. MBio 2016, 7, e01501-16, doi:e01501-16 [pii] 10.1128/mBio.01501-16 mBio.01501-16 [pii].
	[20] Vergnaud, G. Bacillus anthracis Evolutionary History: Taking Advantage of the Topology of the Phylogenetic Tree and of Human History to Propose Dating Points. Erciyes Med J 2020, doi:10.14744/etd.2020.64920.
