# Supplementary material for: Spanish Outbreak Isolates Bridge Phylogenies of European and American Bacillus anthracis
Source: Microorganisms. 2023 Mar 29;11(4):889. doi: 10.3390/microorganisms11040889 (PMC10146487; doi:10.3390/microorganisms11040889)
Supplement: Supplementary file 1 [file microorganisms-11-00889-s001.zip › Supplementary Table S3 SNP-matrix.xlsx]

## Sheet: SNP-Matrix
Supplemental table S3: SNP-Matrix
#CHROM	POS	ID	REF	ALT	QUAL	Ames 'Ancestor'	21/925-5	Gmb1	21/940-10	21/920-14	London 496	21/878-2	ANSES_095	21/926-3	ANSES_088	A166	21/940-6	21/920-1	Sen3	21/933-1	A091	A0174	21/926-22	Sen2Col2	21/1198-6	ANSES_059	21/924-2	21/868	4-IZSLT	373	21/878	A193a	Ferrara	319/02	ANSES_060	21/997-5	A0891	21/1088-10	21/984-4	A178	21/903-1	21/874	21/926-5	A0894	342/02
NC_007530	15475	ATTATGTGGG.AATCTAAATT	A	G	40	0	0	0	0	0	0	0	0	0	0	0	0	0	0	0	0	0	0	0	0	0	0	0	0	0	0	0	0	0	1	0	0	0	0	0	0	0	0	0	0
NC_007530	17294	TAAAGGGAAG.TTTAAGTGGG	T	C	40	0	1	1	1	1	1	1	1	1	1	1	1	1	1	1	1	1	1	1	1	1	1	1	1	1	1	1	1	1	1	1	1	1	1	1	1	1	1	1	1
NC_007530	18264	GAAGAAGCAA.ACTGGTTTAC	A	T	40	0	0	0	0	0	1	0	0	0	0	0	0	0	0	0	0	0	0	0	0	0	0	0	0	0	0	0	0	0	0	0	0	0	0	0	0	0	0	0	0
NC_007530	24657	TAATTAGTGC.TGCTCATAAT	T	G	40	0	0	0	0	0	0	0	0	0	0	0	0	0	0	0	0	0	0	0	0	0	0	0	0	0	0	1	0	0	0	0	0	0	0	0	0	0	0	0	0
NC_007530	37614	GCGGTTGCAG.GAGGGATGAC	G	A	40	0	0	0	0	0	0	0	0	0	0	0	0	0	0	0	0	0	0	0	0	0	0	0	0	1	0	0	0	0	0	0	0	0	0	0	0	0	0	0	0
NC_007530	40930	CCATCAGATA.CTTCACCAGT	C	T	40	0	0	0	0	0	0	0	0	0	0	0	0	0	0	0	0	1	0	0	0	0	0	0	0	0	0	0	0	0	0	0	0	0	0	0	0	0	0	0	0
NC_007530	41227	CGTCAATTCT.TTAATTCTAT	T	G	40	0	0	1	0	0	0	0	0	0	0	0	0	0	0	0	0	0	0	1	0	0	0	0	0	0	0	0	0	0	0	0	0	0	0	0	0	0	0	0	0
NC_007530	41249	TTTTTAAAAA.GATTTATAGA	G	A	40	0	0	1	0	0	0	0	0	0	0	0	0	0	0	0	0	0	0	0	0	0	0	0	0	0	0	0	0	0	0	0	0	0	0	0	0	0	0	0	0
NC_007530	48627	ATTGGTGTAT.TTACTGCTGA	T	C	40	0	1	1	1	1	1	1	1	1	1	1	1	1	1	1	1	1	1	1	1	1	1	1	1	1	1	1	1	1	1	1	1	1	1	1	1	1	1	1	1
NC_007530	48901	GTATATATAA.CGGATTAAAA	C	T	40	0	0	0	0	0	1	0	0	0	0	0	0	0	0	0	0	0	0	0	0	0	0	0	0	0	0	0	0	0	0	0	0	0	0	0	0	0	0	0	0
NC_007530	49954	TTTCGTGCAC.TATTTTTAAA	T	C	40	0	0	0	0	0	0	0	0	0	0	0	0	0	0	0	0	0	0	1	0	0	0	0	0	0	0	0	0	0	0	0	0	0	0	0	0	0	0	0	0
NC_007530	51378	TTGGTACAGC.GCATGCTGTA	G	A	40	0	0	1	0	0	0	0	0	0	0	0	0	0	1	0	0	0	0	1	0	0	0	0	0	0	0	0	0	0	0	0	0	0	0	0	0	0	0	0	0
NC_007530	53251	AGCAGCAAAC.GCTCTTGTTG	G	A	40	0	0	1	0	0	0	0	0	0	0	0	0	0	1	0	0	0	0	1	0	0	0	0	0	0	0	0	0	0	0	0	0	0	0	0	0	0	0	0	0
NC_007530	58550	AAGTGATGTT.TCCATTATTG	T	C	40	0	0	0	0	0	0	0	0	0	0	0	0	0	0	0	0	0	0	0	0	0	0	0	1	0	0	0	0	0	0	0	0	0	0	0	0	0	0	0	0
NC_007530	59062	TCCATATCAA.AATATAGCGG	A	G	40	0	0	0	0	0	0	0	0	0	0	0	0	0	0	0	0	1	0	0	0	0	0	0	0	0	0	0	0	0	0	0	0	0	0	0	0	0	0	0	0
NC_007530	64575	TCGAATCCCG.TACGGGTCAT	T	C	40	0	0	1	0	0	0	0	0	0	0	0	0	0	0	0	0	0	0	0	0	0	0	0	0	0	0	0	0	0	0	0	0	0	0	0	0	0	0	0	0
NC_007530	67364	AAAACCTAGG.TGAATACCTA	T	G	40	0	0	0	0	0	0	0	0	0	0	0	0	0	0	0	0	0	0	1	0	0	0	0	0	0	0	0	0	0	0	0	0	0	0	0	0	0	0	0	0
NC_007530	73016	TGTCCTTGTA.AATGGAGACG	A	C	40	0	0	1	0	0	0	0	0	0	0	0	0	0	1	0	0	0	0	1	0	0	0	0	0	0	0	0	0	0	0	0	0	0	0	0	0	0	0	0	0
NC_007530	78318	TGGATGCGAT.GATTGGTAAG	G	A	40	0	0	0	0	0	0	0	0	0	0	0	0	0	0	0	0	0	0	0	0	0	0	1	0	0	0	0	0	0	0	0	0	0	0	0	0	0	0	0	0
NC_007530	81943	TATGCCTCCT.ACAGGTGGAC	A	G	40	0	0	0	0	0	0	0	0	0	0	0	0	0	0	0	0	0	0	0	0	0	0	0	0	1	0	0	0	0	0	0	0	0	0	0	0	0	0	0	0
NC_007530	87777	TTATGCTAAG.CGTACTAGAT	C	T	40	0	0	0	0	0	0	0	1	0	0	0	0	0	0	0	0	0	0	0	0	0	0	0	0	0	0	0	0	0	0	0	0	0	0	0	0	0	0	0	0
NC_007530	91729	AAGATGAGAG.CCGCGATTAT	C	T	40	0	0	0	0	0	0	0	0	0	0	0	0	0	0	0	0	0	0	0	0	0	0	0	0	0	0	0	0	0	1	0	0	0	0	0	0	0	0	0	0
NC_007530	93736	TTGGATATAA.CGAGCAGATT	C	T	40	0	1	1	1	1	1	1	1	1	1	1	1	1	1	1	1	1	1	1	1	1	1	1	1	1	1	1	1	1	1	1	1	1	1	1	1	1	1	1	1
NC_007530	97988	TTTCAAACAC.ACCAAAACAA	A	G	40	0	1	1	1	1	1	1	1	1	1	1	1	1	1	1	1	1	1	1	1	1	1	1	1	1	1	1	1	1	1	1	1	1	1	1	1	1	1	1	1
NC_007530	104994	ATTAAAATGG.TAAAACTTCA	T	A	40	0	0	0	0	0	0	0	0	0	0	0	0	0	0	0	0	1	0	0	0	0	0	0	0	0	0	0	0	0	0	0	0	0	0	0	0	0	0	0	0
NC_007530	105064	GACAAGCAGG.TGTTAACATC	T	G	40	0	0	0	0	0	0	0	0	0	0	0	0	0	0	0	0	1	0	0	0	0	0	0	0	0	0	0	0	0	0	0	0	0	0	0	0	0	0	0	0
NC_007530	107999	AGAAACAAGG.TGCACCATCT	T	C	40	0	0	1	0	0	0	0	0	0	0	0	0	0	1	0	0	0	0	1	0	0	0	0	0	0	0	0	0	1	0	0	0	0	0	0	0	0	0	0	0
NC_007530	140462	TTTTAACGAG.CATGACTATG	C	T	40	0	0	1	0	0	0	0	0	0	0	0	0	0	1	0	0	0	0	1	0	0	0	0	0	0	0	0	0	0	0	0	0	0	0	0	0	0	0	0	0
NC_007530	141775	GAGGAATTAG.CTCAGTTTGC	C	T	40	0	0	0	0	0	0	0	0	0	0	0	0	0	0	0	0	0	0	0	0	0	0	0	0	0	0	0	0	0	1	0	0	0	0	0	0	0	0	0	0
NC_007530	143926	TATTTAATGG.TGATACCACT	T	C	40	0	0	0	0	0	0	0	0	0	0	0	0	0	0	0	0	0	0	0	0	0	0	1	0	0	0	0	0	0	0	0	0	0	0	0	0	0	0	0	0
NC_007530	255803	ATAAGTAGGT.CTGGTTTCGT	C	T	40	0	0	0	0	0	0	0	0	0	0	0	0	0	0	0	0	0	0	0	0	0	0	1	0	0	0	0	0	0	0	0	0	0	0	0	0	0	0	0	0
NC_007530	262491	ATAGATGGAT.CTTTTTTGAT	C	T	40	0	0	0	0	0	0	0	0	0	0	0	0	0	1	0	0	0	0	0	0	0	0	0	0	0	0	0	0	0	0	0	0	0	0	0	0	0	0	0	0
NC_007530	307794	AGAGTTTTTA.GATGGACAAG	G	T	40	0	0	1	0	0	0	0	0	0	0	0	0	0	0	0	0	0	0	0	0	0	0	0	0	0	0	0	0	0	0	0	0	0	0	0	0	0	0	0	0
NC_007530	316074	AAGAGCATGG.GTATCCGCGT	G	A	40	0	0	0	0	0	1	0	0	0	0	0	0	0	0	0	0	0	0	0	0	0	0	0	0	0	0	0	0	0	0	0	0	0	0	0	0	0	0	0	0
NC_007530	319271	GCGAAGATCT.CTTTTTTTGA	C	T	40	0	0	0	0	0	0	0	0	0	0	0	0	0	1	0	0	0	0	1	0	0	0	0	0	0	0	0	0	0	0	0	0	0	0	0	0	0	0	0	0
NC_007530	320498	TTTTTCATCT.GAAAATTTTA	G	A	40	0	0	1	0	0	0	0	0	0	0	0	0	0	0	0	0	0	0	0	0	0	0	0	0	0	0	0	0	0	0	0	0	0	0	0	0	0	0	0	0
NC_007530	321397	AAAGTAAATC.GAGAATATAA	G	A	40	0	0	1	0	0	0	0	0	0	0	0	0	0	1	0	0	0	0	1	0	0	0	0	0	0	0	0	0	0	0	0	0	0	0	0	0	0	0	0	0
NC_007530	323707	ATGAAAACTG.TGGATATTAC	T	C	40	0	1	1	1	1	1	1	1	1	1	1	1	1	1	1	1	1	1	1	1	1	1	1	1	1	1	1	1	1	1	1	1	1	1	1	1	1	1	1	1
NC_007530	327562	AAATCGGACC.GATTACACGT	G	A	40	0	0	0	0	0	1	0	0	0	0	0	0	0	0	0	0	0	0	0	0	0	0	0	0	0	0	0	0	0	0	0	0	0	0	0	0	0	0	0	0
NC_007530	327750	GAAGCCCGTG.AGTCAGTGCT	A	T	40	0	0	1	0	0	0	0	0	0	0	0	0	0	0	0	0	0	0	0	0	0	0	0	0	0	0	0	0	0	0	0	0	0	0	0	0	0	0	0	0
NC_007530	328153	TTAAAGTGGG.CGAAAAAGTT	C	T	40	0	0	0	0	0	1	0	0	0	0	0	0	0	0	0	0	0	0	0	0	0	0	0	0	0	0	0	0	0	0	0	0	0	0	0	0	0	0	0	0
NC_007530	329923	TTTAAACAAA.CGTTTGATTA	C	T	40	0	0	0	0	0	0	0	0	0	0	0	0	0	0	0	0	0	0	1	0	0	0	0	0	0	0	0	0	0	0	0	0	0	0	0	0	0	0	0	0
NC_007530	333553	TTATTGAAGA.ATCATTGCAA	A	G	40	0	0	0	0	0	0	0	0	0	0	0	0	0	0	0	0	1	0	0	0	0	0	0	0	0	0	0	0	0	0	0	0	0	0	0	0	0	0	0	0
NC_007530	337241	TGAGAACCTT.TATCTGTTTC	T	C	40	0	1	1	1	1	1	1	1	1	1	1	1	1	1	1	1	1	1	1	1	1	1	1	1	1	1	1	1	1	1	1	1	1	1	1	1	1	1	1	1
NC_007530	340614	TATACTTTTT.CATTCTATCA	C	T	40	0	0	0	0	0	0	0	0	0	0	0	0	0	0	0	0	0	0	0	0	0	0	0	0	0	0	0	0	0	0	0	1	0	0	0	0	0	0	0	0
NC_007530	341526	TGTAACAGAA.GCAGAAACTG	G	A	40	0	1	0	1	1	0	1	0	1	0	0	1	1	0	1	0	0	1	0	1	0	1	0	0	0	1	0	0	0	0	1	0	1	1	0	1	1	1	0	0
NC_007530	343405	CGCCAAATTA.GATGGCAACG	G	T	40	0	0	0	0	0	0	0	0	0	0	0	0	0	0	0	0	0	0	0	0	0	0	0	0	0	0	0	1	0	0	0	0	0	0	0	0	0	0	0	0
NC_007530	347551	TCTCCTTTTT.TTGTTGTAGC	T	G	40	0	0	0	0	0	0	0	0	0	0	0	0	0	1	0	0	0	0	0	0	0	0	0	0	0	0	0	0	0	0	0	0	0	0	0	0	0	0	0	0
NC_007530	347639	CGAAAGCAAT.GCCTGTTGTC	G	A	40	0	0	0	0	0	1	0	0	0	0	0	0	0	0	0	0	0	0	0	0	0	0	0	0	0	0	0	0	0	0	0	0	0	0	0	0	0	0	0	0
NC_007530	349052	TTTTTACCCA.TTATATCAAA	T	C	40	0	0	0	0	0	1	0	0	0	0	0	0	0	0	0	0	0	0	0	0	0	0	0	0	0	0	0	0	0	0	0	0	0	0	0	0	0	0	0	0
NC_007530	356579	AGAAGTGGTT.ATTTTGTCAA	A	G	40	0	0	1	0	0	0	0	0	0	0	0	0	0	0	0	0	0	0	0	0	0	0	0	0	0	0	0	0	0	0	0	0	0	0	0	0	0	0	0	0
NC_007530	356598	AGCGAATAAA.CGAACTTTAT	C	G	40	0	0	1	0	0	0	0	0	0	0	0	0	0	0	0	0	0	0	0	0	0	0	0	0	0	0	0	0	0	0	0	0	0	0	0	0	0	0	0	0
NC_007530	358573	AGACCGACAG.CAGTAAACTT	C	T	40	0	0	1	0	0	0	0	0	0	0	0	0	0	1	0	0	0	0	1	0	0	0	0	0	0	0	0	0	0	0	0	0	0	0	0	0	0	0	0	0
NC_007530	359536	GGTTTAGATT.GTTATGAAAC	G	A	40	0	1	1	1	1	1	1	1	1	1	1	1	1	1	1	1	1	1	1	1	1	1	1	1	1	1	1	1	1	1	1	1	1	1	1	1	1	1	1	1
NC_007530	362375	TCAGGTAATA.CCTCAGTAGA	C	T	40	0	0	0	0	0	0	0	0	0	0	0	0	0	0	0	0	1	0	0	0	0	0	0	0	0	0	0	0	0	0	0	0	0	0	0	0	0	0	0	0
NC_007530	363184	TATTAAAAAT.CTTGAATGTG	C	A	40	0	0	0	0	0	0	0	0	0	0	0	0	0	1	0	0	0	0	0	0	0	0	0	0	0	0	0	0	0	0	0	0	0	0	0	0	0	0	0	0
NC_007530	363195	TTGAATGTGA.GATTTTATAA	G	T	40	0	0	0	0	0	0	0	0	0	0	0	0	0	1	0	0	0	0	0	0	0	0	0	0	0	0	0	0	0	0	0	0	0	0	0	0	0	0	0	0
NC_007530	364527	GTAAATGGGG.TTTTTCCTGT	T	G	40	0	1	1	1	1	1	1	1	1	1	1	1	1	1	1	1	1	1	1	1	1	1	1	1	1	1	1	1	1	1	1	1	1	1	1	1	1	1	1	1
NC_007530	367524	GTTGAAAGGG.CTGGCTTTTT	C	T	40	0	0	0	0	0	0	0	0	0	0	0	0	0	0	0	0	0	0	0	0	0	0	0	0	0	0	0	0	1	0	0	0	0	0	0	0	0	0	0	0
NC_007530	369474	GATATGAATG.CATTTATATA	C	T	40	0	0	0	0	0	0	0	0	0	0	0	0	0	0	0	1	0	0	0	0	0	0	0	0	0	0	0	0	0	0	0	0	0	0	0	0	0	0	0	0
NC_007530	370377	GAAAAAGAAA.CGTTTCGTTT	C	A	40	0	0	0	0	0	0	0	0	0	0	0	0	0	0	0	0	0	0	0	0	0	0	1	0	0	0	0	0	0	1	0	1	0	0	0	0	0	0	1	0
NC_007530	373939	ATAGAATTCA.ATTTGAAAAC	A	G	40	0	0	0	0	0	0	0	0	0	0	0	0	0	0	0	0	0	0	0	0	0	0	1	0	0	0	0	0	0	0	0	0	0	0	0	0	0	0	0	0
NC_007530	380567	ATAGAAAGAC.CAACTAAATT	C	A	40	0	0	0	0	0	0	0	0	0	0	0	0	0	1	0	0	0	0	0	0	0	0	0	0	0	0	0	0	0	0	0	0	0	0	0	0	0	0	0	0
NC_007530	380809	TGACATTTCT.TCTGCACTTG	T	C	40	0	0	0	0	0	1	0	0	0	0	0	0	0	0	0	0	0	0	0	0	0	0	0	0	0	0	0	0	0	0	0	0	0	0	0	0	0	0	0	0
NC_007530	383701	GGTTCGCAAG.AAGTAGCATG	A	G	40	0	0	0	0	0	0	0	0	0	0	0	0	0	0	0	0	0	0	0	0	0	0	0	0	0	0	0	1	0	0	0	0	0	0	0	0	0	0	0	0
NC_007530	384004	TGATAGTGTT.GCGAAAACGT	G	A	40	0	1	1	1	1	1	1	1	1	1	1	1	1	1	1	1	1	1	1	1	1	1	1	1	1	1	1	1	1	1	1	1	1	1	1	1	1	1	1	1
NC_007530	387637	GTACGATGTC.GTCGCATTGC	G	A	40	0	1	1	1	1	1	1	1	1	1	1	1	1	1	1	1	1	1	1	1	1	1	1	1	1	1	1	1	1	1	1	1	1	1	1	1	1	1	1	1
NC_007530	392603	GTGATCGCTT.ACTTTACTAT	A	G	40	0	0	0	0	0	0	0	0	0	0	0	0	0	0	0	0	0	0	0	0	0	0	0	0	0	0	0	1	0	0	0	0	0	0	0	0	0	0	0	0
NC_007530	399797	AGATGAAAAA.GTTTGGAAGT	G	T	40	0	0	0	0	0	1	0	0	0	0	0	0	0	0	0	0	0	0	0	0	0	0	0	0	0	0	0	0	0	0	0	0	0	0	0	0	0	0	0	0
NC_007530	408402	CATTTATTAT.CACTTTAAAA	C	T	40	0	0	0	0	0	0	0	0	0	0	0	0	0	0	0	0	0	0	0	0	1	0	0	0	0	0	0	0	0	0	0	0	0	0	0	0	0	0	0	0
NC_007530	418624	AATCGTTATG.ACGGACAAAA	A	G	40	0	0	0	0	0	0	0	0	0	0	0	0	0	0	0	0	0	0	0	0	0	0	0	0	1	0	0	0	0	0	0	0	0	0	0	0	0	0	0	0
NC_007530	418635	CGGACAAAAC.GATTTCGATT	G	A	40	0	0	1	0	0	0	0	0	0	0	0	0	0	1	0	0	0	0	1	0	0	0	0	0	0	0	0	0	0	0	0	0	0	0	0	0	0	0	0	0
NC_007530	419088	TAATTTCGGT.TTAGATGTAG	T	G	40	0	0	0	0	0	0	0	0	0	0	0	0	0	0	0	0	1	0	0	0	0	0	0	0	0	0	0	0	0	0	0	0	0	0	0	0	0	0	0	0
NC_007530	420647	AATGGGTTTG.CTCGTTTTAC	C	G	40	0	0	1	0	0	0	0	0	0	0	0	0	0	0	0	0	0	0	0	0	0	0	0	0	0	0	0	0	0	0	0	0	0	0	0	0	0	0	0	0
NC_007530	422826	TGAAAAAATC.GATTGGTACG	G	A	40	0	1	1	1	1	1	1	1	1	1	1	1	1	1	1	1	1	1	1	1	1	1	1	1	1	1	1	1	1	1	1	1	1	1	1	1	1	1	1	1
NC_007530	429751	TAGGTTTACC.TTCTGTTAAT	T	C	40	0	0	0	0	0	0	0	0	0	0	0	0	0	0	0	0	0	0	0	0	0	0	0	0	0	0	0	1	0	0	0	0	0	0	0	0	0	0	0	0
NC_007530	430591	TTGCATATCC.ACCAACTATA	A	G	40	0	0	1	0	0	0	0	0	0	0	0	0	0	1	0	0	0	0	1	0	0	0	0	0	0	0	0	0	0	0	0	0	0	0	0	0	0	0	0	0
NC_007530	430749	TGAGAAATAG.ATTTTTGTAC	A	C	40	0	0	0	0	0	0	0	0	0	0	0	0	0	1	0	0	0	0	0	0	0	0	0	0	0	0	0	0	0	0	0	0	0	0	0	0	0	0	0	0
NC_007530	430767	ACTTGTAATG.TTTTTACTTC	T	C	40	0	0	0	0	0	0	0	0	0	0	0	0	0	1	0	0	0	0	0	0	0	0	0	0	0	0	0	0	0	0	0	0	0	0	0	0	0	0	0	0
NC_007530	431364	ATATTGGAAT.GAGTTATAGC	G	C	40	0	0	0	0	0	0	0	0	0	0	0	0	0	0	0	0	0	0	0	0	0	0	0	0	1	0	0	0	0	0	0	0	0	0	0	0	0	0	0	0
NC_007530	432033	TACAATGGAA.GAACAGTACT	G	A	40	0	0	0	0	0	0	0	0	0	0	0	0	0	0	0	0	0	0	1	0	0	0	0	0	0	0	0	0	0	0	0	0	0	0	0	0	0	0	0	0
NC_007530	433277	GTAAAAAGGG.GTATTGGTTT	G	T	40	0	1	1	1	1	1	1	1	1	1	1	1	1	1	1	1	1	1	1	1	1	1	1	1	1	1	1	1	1	1	1	1	1	1	1	1	1	1	1	1
NC_007530	434890	CGTAAATAAG.GCTATCTGCC	G	A	40	0	0	0	0	0	0	0	0	0	0	0	0	0	0	0	0	0	0	0	0	0	0	1	0	0	0	0	0	0	1	0	1	0	0	0	0	0	0	1	0
NC_007530	437953	GAAATAATCC.CCACCTTATA	C	T	40	0	0	1	0	0	0	0	0	0	0	0	0	0	0	0	0	0	0	0	0	0	0	0	0	0	0	0	0	0	0	0	0	0	0	0	0	0	0	0	0
NC_007530	441647	GATTTGAGTG.GGAACGCCTC	G	C	40	0	1	1	1	1	1	1	1	1	1	1	1	1	1	1	1	1	1	1	1	1	1	1	1	1	1	1	1	1	1	1	1	1	1	1	1	1	1	1	1
NC_007530	444080	AATTAGCGAG.CTTTAAAGAG	C	T	40	0	0	0	0	0	1	0	0	0	0	0	0	0	0	0	0	0	0	0	0	0	0	0	0	0	0	0	0	0	0	0	0	0	0	0	0	0	0	0	0
NC_007530	446871	GAAAAAAGCC.GCTGCTTTAA	G	A	40	0	1	0	1	1	0	1	0	1	0	0	1	1	0	1	0	0	1	0	1	0	1	0	0	0	1	0	0	0	0	1	0	1	1	0	1	1	1	0	0
NC_007530	451495	TTTTAAATGA.CATCGTCTTA	C	A	40	0	0	0	0	0	0	0	0	0	0	0	0	0	1	0	0	0	0	0	0	0	0	0	0	0	0	0	0	0	0	0	0	0	0	0	0	0	0	0	0
NC_007530	451584	TCCAAAAATA.CACAAAAGAG	C	T	40	0	1	1	1	1	1	1	1	1	1	1	1	1	1	1	1	1	1	1	1	1	1	1	1	1	1	1	1	1	1	1	1	1	1	1	1	1	1	1	1
NC_007530	451750	CTAACTGAGT.AGTTAGCTTC	A	G	40	0	0	0	0	0	0	0	0	0	0	0	0	0	1	0	0	0	0	0	0	0	0	0	0	0	0	0	0	0	0	0	0	0	0	0	0	0	0	0	0
NC_007530	458955	GTTTATGAAG.AAGGTCGCTA	A	C	40	0	0	1	0	0	0	0	0	0	0	0	0	0	0	0	0	0	0	0	0	0	0	0	0	0	0	0	0	0	0	0	0	0	0	0	0	0	0	0	0
NC_007530	463730	GGAGGGAGGA.TATATGAATA	T	C	40	0	0	1	0	0	0	0	0	0	0	0	0	0	1	0	0	0	0	1	0	0	0	0	0	0	0	0	0	0	0	0	0	0	0	0	0	0	0	0	0
NC_007530	464450	CGATTATATA.CCGAAAAAAC	C	A	40	0	0	1	0	0	0	0	0	0	0	0	0	0	1	0	0	0	0	1	0	0	0	0	0	0	0	0	0	0	0	0	0	0	0	0	0	0	0	0	0
NC_007530	465410	GGTTTAGGAA.CAATCAAGAA	C	A	40	0	0	1	0	0	0	0	0	0	0	0	0	0	1	0	0	0	0	1	0	0	0	0	0	0	0	0	0	0	0	0	0	0	0	0	0	0	0	0	0
NC_007530	477179	CAATGTTTAA.ACTAAAGGCA	A	T	40	0	1	1	1	1	1	1	1	1	1	1	1	1	1	1	1	1	1	1	1	1	1	1	1	1	1	1	1	1	1	1	1	1	1	1	1	1	1	1	1
NC_007530	483813	TTTTTCACCT.TATGAAACTC	T	C	40	0	0	0	0	0	0	0	0	0	0	0	0	0	0	0	1	0	0	0	0	0	0	0	0	0	0	0	0	0	0	0	0	0	0	0	0	0	0	0	0
NC_007530	500787	ATTACAGGCG.GAGCAGGATT	G	A	40	0	0	0	0	0	0	0	1	0	0	0	0	0	0	0	0	0	0	0	0	1	0	0	0	0	0	0	0	0	0	0	0	0	0	1	0	0	0	0	0
NC_007530	503301	CTTTTTTGTT.CTGTTATAAA	C	A	40	0	0	1	0	0	0	0	0	0	0	0	0	0	0	0	0	0	0	1	0	0	0	0	0	0	0	0	0	0	0	0	0	0	0	0	0	0	0	0	0
NC_007530	513468	TCATCAGTTG.ATACCTCTTG	A	G	40	0	0	0	0	0	0	0	0	0	0	0	0	0	0	0	0	0	0	0	0	0	0	0	0	1	0	0	0	0	0	0	0	0	0	0	0	0	0	0	0
NC_007530	515111	TTTGGGTTTC.GGAAATTATG	G	A	40	0	1	1	1	1	1	1	1	1	1	1	1	1	1	1	1	1	1	1	1	1	1	1	1	1	1	1	1	1	1	1	1	1	1	1	1	1	1	1	1
NC_007530	516630	TGGTGCTAGC.ATTCAAAGCA	A	G	40	0	0	0	0	0	0	0	0	0	0	0	0	0	0	0	0	1	0	0	0	0	0	0	0	0	0	0	0	0	0	0	0	0	0	0	0	0	0	0	0
NC_007530	519537	TGAAGCGACT.CCCGCTTTAG	C	T	40	0	1	1	1	1	1	1	1	1	1	1	1	1	1	1	1	1	1	1	1	1	1	1	1	1	1	1	1	1	1	1	1	1	1	1	1	1	1	1	1
NC_007530	520626	AGAGCAATTA.CTAATATACA	C	A	40	0	0	1	0	0	0	0	0	0	0	0	0	0	0	0	0	0	0	0	0	0	0	0	0	0	0	0	0	0	0	0	0	0	0	0	0	0	0	0	0
NC_007530	522686	ATCATTTGAG.CTAAATCTTC	C	T	40	0	0	0	0	0	0	0	0	0	0	0	0	0	0	0	0	0	0	0	0	0	0	0	0	0	0	0	0	1	0	0	0	0	0	0	0	0	0	0	0
NC_007530	540896	TCACTACTCT.TTTTTGTATA	T	C	40	0	0	0	0	0	0	0	0	0	0	0	0	0	1	0	0	0	0	0	0	0	0	0	0	0	0	0	0	0	0	0	0	0	0	0	0	0	0	0	0
NC_007530	546112	AATATAGTAA.TCAAAATACC	T	A	40	0	0	1	0	0	0	0	0	0	0	0	0	0	0	0	0	0	0	0	0	0	0	0	0	0	0	0	0	0	0	0	0	0	0	0	0	0	0	0	0
NC_007530	550457	AGTTTGATAA.CAAAACGCTG	C	T	40	0	0	0	0	0	0	0	0	0	0	0	1	0	0	0	0	0	0	0	0	0	0	0	0	0	0	0	0	0	0	0	0	0	0	0	0	0	0	0	0
NC_007530	551041	AGAAGAAAGC.ATTGTTATGT	A	G	40	0	0	0	0	0	1	0	0	0	0	0	0	0	0	0	0	0	0	0	0	0	0	0	0	0	0	0	0	0	0	0	0	0	0	0	0	0	0	0	0
NC_007530	551400	GATTATGGGG.TAACATCGAT	T	C	40	0	1	1	1	1	1	1	1	1	1	1	1	1	1	1	1	1	1	1	1	1	1	1	1	1	1	1	1	1	1	1	1	1	1	1	1	1	1	1	1
NC_007530	554342	CATTAGCTAG.CTTAAAAAAC	C	T	40	0	0	1	0	0	0	0	0	0	0	0	0	0	1	0	0	0	0	1	0	0	0	0	0	0	0	0	0	0	0	0	0	0	0	0	0	0	0	0	0
NC_007530	556525	TTACTTTTTT.CCTCATTCAT	C	T	40	0	0	0	0	0	0	0	0	0	0	0	0	0	0	0	0	0	0	0	0	0	0	1	0	0	0	0	0	0	1	0	1	0	0	0	0	0	0	1	0
NC_007530	562767	ACGTATTGAA.AAAGCTCGTG	A	C	40	0	0	0	0	0	1	0	0	0	0	0	0	0	0	0	0	0	0	0	0	0	0	0	0	0	0	0	0	0	0	0	0	0	0	0	0	0	0	0	0
NC_007530	565226	TGAAGATGGT.GGGAAGTTAG	G	A	40	0	0	0	0	0	0	0	0	0	0	0	0	0	0	0	0	0	0	0	0	0	0	0	0	0	0	0	0	0	0	0	1	0	0	0	0	0	0	1	0
NC_007530	566172	AGAGCAAATT.GGCAAAAGAG	G	A	40	0	0	0	0	0	0	0	0	0	0	0	0	0	0	0	0	0	0	0	0	0	0	0	0	0	0	0	0	0	1	0	0	0	0	0	0	0	0	0	0
NC_007530	575349	ATTTATACAA.CAGCTTAGTT	C	A	40	0	0	0	0	0	0	0	0	0	0	0	0	0	0	0	0	0	0	0	0	0	0	0	0	1	0	0	0	0	0	0	0	0	0	0	0	0	0	0	0
NC_007530	580182	GAAAGTAGAG.TATGACATAT	T	C	40	0	1	1	1	1	1	1	1	1	1	1	1	1	1	1	1	1	1	1	1	1	1	1	1	1	1	1	1	1	1	1	1	1	1	1	1	1	1	1	1
NC_007530	580420	TCAGAGGGAG.CGGGATTAGG	C	T	40	0	0	0	0	0	0	0	0	0	0	0	0	0	0	0	0	0	0	0	0	0	0	0	0	0	0	0	1	0	0	0	0	0	0	0	0	0	0	0	0
NC_007530	582397	TTTGTACAGA.AATAAGAGAA	A	C	40	0	0	0	0	0	0	0	0	0	0	0	0	0	0	0	0	1	0	0	0	0	0	0	0	0	0	0	0	0	0	0	0	0	0	0	0	0	0	0	0
NC_007530	582436	CTCAAGTTCT.CTTATTTTTT	C	T	40	0	0	1	0	0	0	0	0	0	0	0	0	0	0	0	0	0	0	0	0	0	0	0	0	0	0	0	0	0	0	0	0	0	0	0	0	0	0	0	0
NC_007530	582853	TCCAAACGGA.CAAGAAGAAA	C	T	40	0	0	0	0	0	0	0	0	0	1	0	0	0	0	0	0	0	0	0	0	0	0	0	0	0	0	0	0	0	0	0	0	0	0	0	0	0	0	0	0
NC_007530	590332	AAGGAGGGGG.TTTCTTCCCA	T	G	40	0	0	0	0	0	1	0	0	0	0	0	0	0	0	0	0	0	0	0	0	0	0	0	0	0	0	0	0	0	0	0	0	0	0	0	0	0	0	0	0
NC_007530	594428	ACTCACCTCT.TTCTTTTTTC	T	G	40	0	0	0	0	0	0	0	0	0	0	0	0	0	0	0	0	0	0	0	0	0	0	1	0	0	0	0	0	0	0	0	0	0	0	0	0	0	0	0	0
NC_007530	595491	AAAAATAGTC.TAAGTAACGA	T	C	40	0	1	1	1	1	1	1	1	1	1	1	1	1	1	1	1	1	1	1	1	1	1	1	1	1	1	1	1	1	1	1	1	1	1	1	1	1	1	1	1
NC_007530	595769	AATTTGATAG.CAAGTATCCC	C	T	40	0	0	0	0	0	0	0	0	0	0	0	0	0	0	0	0	0	0	0	0	0	0	0	1	0	0	0	0	0	0	0	0	0	0	0	0	0	0	0	0
NC_007530	602517	ATTTGCGGTG.CTTATTATTA	C	A	40	0	0	0	0	0	0	0	0	0	0	0	0	0	0	0	0	0	0	0	0	1	0	0	0	0	0	0	0	0	0	0	0	0	0	0	0	0	0	0	0
NC_007530	604418	ATTACAAAAA.GAAAAAAGAC	G	A	40	0	0	0	0	0	0	0	0	0	0	0	0	0	0	0	0	0	0	1	0	0	0	0	0	0	0	0	0	0	0	0	0	0	0	0	0	0	0	0	0
NC_007530	606483	TTAGTTATTT.GTACAATTAT	G	A	40	0	0	1	0	0	0	0	0	0	0	0	0	0	1	0	0	0	0	0	0	0	0	0	0	0	0	0	0	0	0	0	0	0	0	0	0	0	0	0	0
NC_007530	609043	GTTTATTCCA.CCACTTATTT	C	T	40	0	0	0	0	0	1	0	0	0	0	0	0	0	0	0	0	0	0	0	0	0	0	0	0	0	0	0	0	0	0	0	0	0	0	0	0	0	0	0	0
NC_007530	610242	TTTTATTGAT.GAATAACGTA	G	A	40	0	0	0	0	0	0	0	0	0	0	0	0	0	1	0	0	0	0	0	0	0	0	0	0	0	0	0	0	0	0	0	0	0	0	0	0	0	0	0	0
NC_007530	610254	ATAACGTAAT.GTTAAAATTT	G	A	40	0	1	1	1	1	1	1	1	1	1	1	1	1	1	1	1	1	1	0	1	1	1	1	1	1	1	1	1	1	1	1	1	1	1	1	1	1	1	1	1
NC_007530	611045	TCGAGGCGAA.TGCCATAAAA	T	A	40	0	0	0	0	0	1	0	0	0	0	0	0	0	0	0	0	0	0	0	0	0	0	0	0	0	0	0	0	0	0	0	0	0	0	0	0	0	0	0	0
NC_007530	612910	TAGATAGTCT.ACAACTTCAA	A	T	40	0	0	0	0	0	0	0	0	0	0	0	0	0	1	0	0	0	0	0	0	0	0	0	0	0	0	0	0	0	0	0	0	0	0	0	0	0	0	0	0
NC_007530	613142	TGAGGCTATC.CCGTTGTATA	C	T	40	0	0	0	0	0	0	0	0	0	0	0	0	0	0	0	0	0	0	0	0	0	0	0	0	0	0	0	0	0	0	0	1	0	0	0	0	0	0	1	0
NC_007530	614098	CACCTAAATA.TGAGGTAGAA	T	C	40	0	0	0	0	0	0	0	0	0	0	0	0	0	0	0	0	0	0	1	0	0	0	0	0	0	0	0	0	0	0	0	0	0	0	0	0	0	0	0	0
NC_007530	616100	TTTATTTGGT.GTTTTTATAG	G	T	40	0	0	0	0	0	0	0	0	0	0	0	0	0	1	0	0	0	0	0	0	0	0	0	0	0	0	0	0	0	0	0	0	0	0	0	0	0	0	0	0
NC_007530	617073	TATTGCAAAA.GAAAAAGGCG	G	A	40	0	0	0	0	0	0	0	0	0	0	0	0	0	1	0	0	0	0	0	0	0	0	0	0	0	0	0	0	0	0	0	0	0	0	0	0	0	0	0	0
NC_007530	618455	GTATAAAAAT.GATGAAAATA	G	A	40	0	0	0	0	0	0	0	0	0	0	0	0	0	1	0	0	0	0	0	0	0	0	0	0	0	0	0	0	0	0	0	0	0	0	0	0	0	0	0	0
NC_007530	621380	AAGCGCCCGA.GCTTCCCAGA	G	T	40	0	0	0	0	0	0	0	0	0	0	0	0	0	0	0	0	0	0	0	0	0	0	1	0	0	0	0	0	0	0	0	0	0	0	0	0	0	0	0	0
NC_007530	638504	GAGTAATGTT.TATTACCAAG	T	C	40	0	0	1	0	0	0	0	0	0	0	0	0	0	1	0	0	0	0	1	0	0	0	0	0	0	0	0	0	0	0	0	0	0	0	0	0	0	0	0	0
NC_007530	642170	TTAATATTTT.GTTATTGTAA	G	A	40	0	0	1	0	0	0	0	0	0	0	0	0	0	0	0	0	0	0	0	0	0	0	0	0	0	0	0	0	0	0	0	0	0	0	0	0	0	0	0	0
NC_007530	642455	ACAAAGAGGT.CATGCATTAT	C	T	40	0	0	0	0	0	0	0	0	0	0	0	0	0	0	0	0	1	0	0	0	0	0	0	0	0	0	0	0	0	0	0	0	0	0	0	0	0	0	0	0
NC_007530	644557	TTTGTTTTCG.CGAAAAATTT	C	G	40	0	0	0	0	0	0	0	0	0	0	0	0	0	0	0	0	0	0	1	0	0	0	0	0	0	0	0	0	0	0	0	0	0	0	0	0	0	0	0	0
NC_007530	644625	AACAATCCAG.TCAACTGTAG	T	C	40	0	1	1	1	1	1	1	1	1	1	1	1	1	1	1	1	1	1	1	1	1	1	1	1	1	1	1	1	1	1	1	1	1	1	1	1	1	1	1	1
NC_007530	645671	CTACATGGCT.CTTTCGCCAA	C	A	40	0	0	0	0	0	0	0	0	0	0	0	0	0	1	0	0	0	0	0	0	0	0	0	0	0	0	0	0	0	0	0	0	0	0	0	0	0	0	0	0
NC_007530	645700	ACAACGGGAA.TAACCCTTGT	T	A	40	0	0	1	0	0	0	0	0	0	0	0	0	0	0	0	0	0	0	0	0	0	0	0	0	0	0	0	0	0	0	0	0	0	0	0	0	0	0	0	0
NC_007530	657867	AGCTGATCGG.ATTTTATTTA	A	G	40	0	0	0	0	0	0	0	0	0	0	0	0	0	0	0	0	1	0	0	0	0	0	0	0	0	0	0	0	0	0	0	0	0	0	0	0	0	0	0	0
NC_007530	658847	GAGGATGAGA.GTACTCATCC	G	T	40	0	1	1	1	1	1	1	1	1	0	0	1	1	1	1	1	1	1	1	1	1	1	0	0	0	1	0	0	1	0	1	0	1	1	1	1	1	1	0	0
NC_007530	666443	TGATGGTAGT.CGTGTTTCTT	C	T	40	0	0	1	0	0	0	0	0	0	0	0	0	0	0	0	0	0	0	0	0	0	0	0	0	0	0	0	0	0	0	0	0	0	0	0	0	0	0	0	0
NC_007530	672148	AAAATATTAA.CTTACAAATT	C	T	40	0	0	0	0	0	0	0	0	0	0	0	0	0	0	0	0	0	0	0	0	0	0	0	0	0	0	0	1	0	0	0	0	0	0	0	0	0	0	0	0
NC_007530	674870	GCTAAACCAA.CTGTAAAGGA	C	T	40	0	0	0	0	0	0	0	0	0	0	0	0	0	0	0	0	1	0	0	0	0	0	0	0	0	0	0	0	0	0	0	0	0	0	0	0	0	0	0	0
NC_007530	678119	ATCCCTCCAT.CTTTTCTGAA	C	A	40	0	0	0	0	0	0	0	0	0	0	0	0	0	0	0	0	0	0	0	0	0	0	1	0	0	0	0	0	0	0	0	0	0	0	0	0	0	0	0	0
NC_007530	678723	CACAAGAACG.GCGATAAATA	G	A	40	0	0	0	0	0	0	0	0	0	0	0	0	0	0	0	0	0	0	0	0	1	0	0	0	0	0	0	0	0	0	0	0	0	0	1	0	0	0	0	0
NC_007530	684623	CATTGATGGG.GGAAAATGGA	G	A	40	0	0	0	0	0	1	0	0	0	0	0	0	0	0	0	0	0	0	0	0	0	0	0	0	0	0	0	0	0	0	0	0	0	0	0	0	0	0	0	0
NC_007530	692932	AACTCGTAAG.CCCCATGCTT	C	T	40	0	1	1	1	1	1	1	1	1	1	1	1	1	1	1	1	1	1	1	1	1	1	1	1	1	1	1	1	1	1	1	1	1	1	1	1	1	1	1	1
NC_007530	702761	TGATTGTTCA.GCTAATTTGT	G	C	40	0	1	1	1	1	1	1	1	1	1	1	1	1	1	1	1	1	1	1	1	1	1	1	1	1	1	1	1	1	1	1	1	1	1	1	1	1	1	1	1
NC_007530	705418	TGCTTAAAAA.GAAACCTTCT	G	A	40	0	0	1	0	0	0	0	0	0	0	0	0	0	0	0	0	0	0	0	0	0	0	0	0	0	0	0	0	0	0	0	0	0	0	0	0	0	0	0	0
NC_007530	711878	AAAGTAGAAC.CAGCATGCAT	C	T	40	0	0	0	0	0	1	0	0	0	0	0	0	0	0	0	0	0	0	0	0	0	0	0	0	0	0	0	0	0	0	0	0	0	0	0	0	0	0	0	0
NC_007530	712559	GTAATCCATT.TTTTATTCTT	T	G	40	0	0	0	0	0	0	0	0	0	0	0	0	0	1	0	0	0	0	0	0	0	0	0	0	0	0	0	0	0	0	0	0	0	0	0	0	0	0	0	0
NC_007530	716086	GTTTAATGAT.TGAGGGGTTA	T	C	40	0	0	0	0	0	0	0	1	0	0	0	0	0	0	0	0	0	0	0	0	1	0	0	0	0	0	0	0	0	0	0	0	0	0	1	0	0	0	0	0
NC_007530	719485	AACAGCCATT.GCGATAATGG	G	A	40	0	1	1	1	1	1	1	1	1	1	1	1	1	1	1	1	1	1	1	1	1	1	1	1	1	1	1	1	1	1	1	1	1	1	1	1	1	1	1	1
NC_007530	720360	AAAATACCAA.TGCCGCCGAT	T	A	40	0	0	0	0	0	0	0	0	0	0	0	0	0	0	0	0	1	0	0	0	0	0	0	0	0	0	0	0	0	0	0	0	0	0	0	0	0	0	0	0
NC_007530	723369	TAAGAAAATA.GCTGAATATT	G	T	40	0	0	0	0	0	0	0	0	0	0	0	0	0	0	0	0	0	0	0	0	0	0	0	1	0	0	0	0	0	0	0	0	0	0	0	0	0	0	0	0
NC_007530	726909	TACCGAACAA.TGGTCCCATC	T	C	40	0	0	0	0	0	0	0	0	0	0	0	0	0	0	0	0	0	0	0	0	0	0	0	0	0	0	0	0	0	1	0	0	0	0	0	0	0	0	0	0
NC_007530	732173	ATTGCAAGCA.AACGTTCACG	A	T	40	0	1	1	1	1	1	1	1	1	1	1	1	1	1	1	1	1	1	1	1	1	1	1	1	1	1	1	1	1	1	1	1	1	1	1	1	1	1	1	1
NC_007530	732770	AATGGAAGAG.CCTTACTGGC	C	T	40	0	0	0	0	0	0	0	0	0	0	0	0	0	0	0	1	0	0	0	0	0	0	0	0	0	0	0	0	0	0	0	0	0	0	0	0	0	0	0	0
NC_007530	733995	AATGTAGCTT.TAACTAAAAG	T	A	40	0	0	0	0	0	0	0	0	0	0	0	0	0	0	0	0	0	0	0	0	0	0	0	0	1	0	0	0	0	0	0	0	0	0	0	0	0	0	0	0
NC_007530	750358	GTTTTTTGTT.ATTAGGGACA	A	T	40	0	0	1	0	0	0	0	0	0	0	0	0	0	0	0	0	0	0	0	0	0	0	0	0	0	0	0	0	0	0	0	0	0	0	0	0	0	0	0	0
NC_007530	750373	GGACATGAAT.GTACCTAGCT	G	T	40	0	0	1	0	0	0	0	0	0	0	0	0	0	0	0	0	0	0	0	0	0	0	0	0	0	0	0	0	0	0	0	0	0	0	0	0	0	0	0	0
NC_007530	752404	GTAACCACTT.CTTATATAAA	C	T	40	0	0	0	0	0	0	0	0	0	0	0	0	0	1	0	0	0	0	1	0	0	0	0	0	0	0	0	0	0	0	0	0	0	0	0	0	0	0	0	0
NC_007530	759278	AGATTAGTTG.CTTTTAAAGA	C	T	40	0	0	0	0	0	1	0	0	0	0	0	0	0	0	0	0	0	0	0	0	0	0	0	0	0	0	0	0	0	0	0	0	0	0	0	0	0	0	0	0
NC_007530	760160	AATCATTTTG.CATACAAAAT	C	A	40	0	0	0	0	0	0	0	0	0	0	0	0	0	1	0	0	0	0	0	0	0	0	0	0	0	0	0	0	0	0	0	0	0	0	0	0	0	0	0	0
NC_007530	762543	ACGGCGGTGG.ATTTTTCGGA	A	G	40	0	0	0	0	0	1	0	0	0	0	0	0	0	0	0	0	0	0	0	0	0	0	0	0	0	0	0	0	0	0	0	0	0	0	0	0	0	0	0	0
NC_007530	765499	TGAAGGGTAT.AGCATATAAA	A	C	40	0	1	1	1	1	1	1	1	1	1	1	1	1	1	1	1	1	1	1	1	1	1	1	1	1	1	1	1	1	1	1	1	1	1	1	1	1	1	1	1
NC_007530	778110	AAGAATCCTG.GTTTTTAATG	G	T	40	0	1	1	1	1	1	1	1	1	1	1	1	1	1	1	1	1	1	1	1	1	1	1	1	1	1	1	1	1	1	1	1	1	1	1	1	1	1	1	1
NC_007530	785658	GTTTTCTCCC.AAGAATTATT	A	G	40	0	0	0	0	0	0	0	0	0	0	0	0	0	0	0	0	0	0	0	0	0	0	0	0	0	0	0	1	0	0	0	0	0	0	0	0	0	0	0	0
NC_007530	785973	AATGTGAAAT.ACTTGTGAAC	A	G	40	0	0	0	0	0	0	0	0	0	0	0	0	0	0	0	0	0	0	0	0	0	0	0	0	0	0	0	1	0	0	0	0	0	0	0	0	0	0	0	0
NC_007530	788855	AGCAATAAGA.CATGCTGAAA	C	T	40	0	0	0	0	0	1	0	0	0	0	0	0	0	0	0	0	0	0	0	0	0	0	0	0	0	0	0	0	0	0	0	0	0	0	0	0	0	0	0	0
NC_007530	789298	TTCGGCAGTT.GCGTATTGAT	G	A	40	0	1	1	1	1	1	1	1	1	1	1	1	1	1	1	1	1	1	1	1	1	1	1	1	1	1	1	1	1	1	1	1	1	1	1	1	1	1	1	1
NC_007530	791550	GATACAGCGG.CAGCGCTAGG	C	T	40	0	0	0	0	0	0	0	0	0	0	0	0	0	0	0	0	0	0	0	0	0	0	0	0	0	0	0	0	0	0	0	1	0	0	0	0	0	0	0	0
NC_007530	791659	GTCTAAGTTC.TTTTTTATTT	T	A	40	0	0	0	0	0	0	0	0	0	0	0	0	0	0	0	0	0	0	1	0	0	0	0	0	0	0	0	0	0	0	0	0	0	0	0	0	0	0	0	0
NC_007530	791723	TTTTATAATT.TATTATATAC	T	C	40	0	0	0	0	0	0	0	0	0	1	0	0	0	0	0	0	0	0	0	0	0	0	0	0	0	0	0	0	0	0	0	0	0	0	0	0	0	0	0	0
NC_007530	791738	TATACCCATA.CAGGTATATG	C	A	40	0	0	1	0	0	0	0	0	0	0	0	0	0	0	0	0	0	0	0	0	0	0	0	0	0	0	0	0	0	0	0	0	0	0	0	0	0	0	0	0
NC_007530	791840	GCGGAGTTGC.GGGCGGGGCC	G	C	40	0	1	1	1	1	1	1	1	1	1	1	1	1	1	1	1	1	1	1	1	1	1	1	1	1	1	1	1	1	1	1	1	1	1	1	1	1	1	1	1
NC_007530	798126	CTAATTTATA.TAGCATTCTC	T	C	40	0	0	0	0	0	0	0	0	0	0	0	0	0	1	0	0	0	0	0	0	0	0	0	0	0	0	0	0	0	0	0	0	0	0	0	0	0	0	0	0
NC_007530	799864	TTTCCTGTAC.TCCTTCATTT	T	G	40	0	0	0	0	0	0	0	0	0	0	0	0	0	0	0	0	0	0	0	0	0	0	0	0	1	0	0	0	0	0	0	0	0	0	0	0	0	0	0	0
NC_007530	800122	TTACTTATTT.CTTCTATATA	C	T	40	0	0	0	0	0	0	0	0	0	0	0	0	0	1	0	0	0	0	0	0	0	0	0	0	0	0	0	0	0	0	0	0	0	0	0	0	0	0	0	0
NC_007530	802560	ATGCAGTAAC.AGTCGTACCG	A	T	40	0	1	1	1	1	1	1	1	1	1	1	1	1	1	1	1	1	1	1	1	1	1	1	1	1	1	1	1	1	1	1	1	1	1	1	1	1	1	1	1
NC_007530	807975	CGCGAGAAGT.ATAGCGCTTG	A	G	40	0	1	1	1	1	1	1	1	1	1	1	1	1	1	1	1	1	1	1	1	1	1	1	1	1	1	1	1	1	1	1	1	1	1	1	1	1	1	1	1
NC_007530	808567	TAAATATAAA.CATTATAATG	C	A	40	0	0	0	0	0	0	0	0	0	0	0	0	0	0	0	0	1	0	0	0	0	0	0	0	0	0	0	0	0	0	0	0	0	0	0	0	0	0	0	0
NC_007530	810528	AATCCGTACG.GCTTAAAAAT	G	A	40	0	0	0	0	0	1	0	0	0	0	0	0	0	0	0	0	0	0	0	0	0	0	0	0	0	0	0	0	0	0	0	0	0	0	0	0	0	0	0	0
NC_007530	810747	AACATCGGCC.CATGGGATAT	C	T	40	0	0	0	0	0	0	0	0	0	0	0	0	0	0	0	1	0	0	0	0	0	0	0	0	0	0	0	0	0	0	0	0	0	0	0	0	0	0	0	0
NC_007530	817178	ACCTAGTGAT.TTTTTTGTGT	T	A	40	0	0	0	0	0	0	0	0	0	0	0	0	0	0	0	0	0	0	1	0	0	0	0	0	0	0	0	0	0	0	0	0	0	0	0	0	0	0	0	0
NC_007530	818791	TTTACGCAGA.CTCTTACTAT	C	T	40	0	0	0	0	0	0	0	0	0	0	0	0	0	0	0	0	0	0	0	0	1	0	0	0	0	0	0	0	0	0	0	0	0	0	0	0	0	0	0	0
NC_007530	820195	GTTCGTGGAA.TAACAAATAG	T	C	40	0	0	0	0	0	0	0	1	0	0	0	0	0	0	0	0	0	0	0	0	1	0	0	0	0	0	0	0	0	0	0	0	0	0	1	0	0	0	0	0
NC_007530	820724	ATAAATCTTT.CGATCGCGTT	C	A	40	0	0	0	0	0	1	0	0	0	0	0	0	0	0	0	0	0	0	0	0	0	0	0	0	0	0	0	0	0	0	0	0	0	0	0	0	0	0	0	0
NC_007530	821008	GATCAAGACC.GGCTGCCTTC	G	A	40	0	1	1	1	1	1	1	1	1	1	1	1	1	1	1	1	1	1	1	1	1	1	1	1	1	1	1	1	1	1	1	1	1	1	1	1	1	1	1	1
NC_007530	822053	TTAGGTGGGC.GGGAAAAAGG	G	T	40	0	0	0	0	0	0	0	0	0	0	0	0	0	0	0	0	0	0	0	0	0	0	0	0	0	0	0	0	0	0	0	1	0	0	0	0	0	0	1	0
NC_007530	823920	AATTTCCTAT.ACGTTTTTTG	A	T	40	0	0	1	0	0	0	0	0	0	0	0	0	0	1	0	0	0	0	1	0	0	0	0	0	0	0	0	0	0	0	0	0	0	0	0	0	0	0	0	0
NC_007530	826086	ACTAACTGAC.TGTAAGTCTT	T	C	40	0	0	0	0	0	1	0	0	0	0	0	0	0	0	0	0	0	0	0	0	0	0	0	0	0	0	0	0	0	0	0	0	0	0	0	0	0	0	0	0
NC_007530	827643	TTAAGCCAAG.GTTTATTAGT	G	A	40	0	0	0	0	0	0	0	0	0	0	0	0	0	1	0	0	0	0	0	0	0	0	0	0	0	0	0	0	0	0	0	0	0	0	0	0	0	0	0	0
NC_007530	828447	GGAAATGTTG.AATTGTGGGC	A	G	40	0	0	0	0	0	1	0	0	0	0	0	0	0	0	0	0	0	0	0	0	0	0	0	0	0	0	0	0	0	0	0	0	0	0	0	0	0	0	0	0
NC_007530	842294	TATCTCCTAA.CAAGTTGTTA	C	A	40	0	0	0	0	0	0	0	0	0	0	0	0	0	0	0	0	0	0	1	0	0	0	0	0	0	0	0	0	0	0	0	0	0	0	0	0	0	0	0	0
NC_007530	843229	ATGGTATTGG.TCATTCTTTT	T	G	40	0	0	1	0	0	0	0	0	0	0	0	0	0	1	0	0	0	0	0	0	0	0	0	0	0	0	0	0	0	0	0	0	0	0	0	0	0	0	0	0
NC_007530	850519	TTAATGGAAT.TATTGAACTG	T	C	40	0	1	1	1	1	1	1	1	1	1	1	1	1	1	1	1	1	1	1	1	1	1	1	1	1	1	1	1	1	1	1	1	1	1	1	1	1	1	1	1
NC_007530	853544	AGCTATATAG.TAAACCGTTA	T	C	40	0	0	0	0	0	0	0	0	0	0	0	0	0	0	0	0	0	0	0	0	0	0	0	0	0	0	0	0	0	0	0	0	0	0	0	0	0	0	1	0
NC_007530	854397	AACAGCACGG.TTTGATAAAA	T	C	40	0	0	0	0	0	1	0	0	0	0	0	0	0	0	0	0	0	0	0	0	0	0	0	0	0	0	0	0	0	0	0	0	0	0	0	0	0	0	0	0
NC_007530	867050	TCTTTTGTAT.AGCGCAAAGA	A	C	40	0	1	1	1	1	1	1	1	1	1	1	1	1	1	1	1	1	1	1	1	1	1	1	1	1	1	1	1	1	1	1	1	1	1	1	1	1	1	1	1
NC_007530	877484	GATGAACAGA.ACCCCCCTGA	A	C	40	0	0	0	0	0	0	0	0	0	0	0	0	0	0	0	0	0	0	0	0	0	0	0	0	0	0	0	0	0	1	0	0	0	0	0	0	0	0	0	0
NC_007530	878361	TGATGGTGTA.ATTGGGGATG	A	G	40	0	0	0	0	0	0	0	0	0	0	0	0	0	0	0	1	0	0	0	0	0	0	0	0	0	0	0	0	0	0	0	0	0	0	0	0	0	0	0	0
NC_007530	880969	GTATGCTAAG.TGTTGGTCAG	T	C	40	0	0	0	0	0	0	0	0	0	0	0	0	0	0	0	0	0	0	0	0	0	0	0	0	0	0	0	0	0	0	0	0	0	1	0	0	0	0	0	0
NC_007530	883453	TTATGAAGTT.CGTGAAATTG	C	T	40	0	1	1	1	1	1	1	1	1	0	0	1	1	1	1	0	1	1	1	1	1	1	0	0	0	1	0	0	1	0	1	0	1	1	1	1	1	1	0	0
NC_007530	884337	CGGGACAGCT.TCTTTTTTAT	T	C	40	0	0	0	0	0	0	0	0	0	0	0	0	0	0	0	0	0	0	0	0	0	0	0	1	0	0	0	0	0	0	0	0	0	0	0	0	0	0	0	0
NC_007530	884548	TTAGACGAAT.CATTAAAGGA	C	T	40	0	0	0	0	0	0	0	0	0	0	0	0	0	0	0	0	1	0	0	0	0	0	0	0	0	0	0	0	0	0	0	0	0	0	0	0	0	0	0	0
NC_007530	886367	TCTTTCGCAG.GTTCTGCAGG	G	A	40	0	0	0	0	0	0	0	0	0	1	0	0	0	0	0	0	0	0	0	0	0	0	0	0	0	0	0	0	0	0	0	0	0	0	0	0	0	0	0	0
NC_007530	889755	AGGCGAGCCT.CTCTATGATT	C	A	40	0	0	0	0	0	0	0	0	0	0	0	0	0	1	0	0	0	0	0	0	0	0	0	0	0	0	0	0	0	0	0	0	0	0	0	0	0	0	0	0
NC_007530	895579	GAAGAAGCTA.GCAGATACGC	G	A	40	0	0	1	0	0	0	0	0	0	0	0	0	0	0	0	0	0	0	0	0	0	0	0	0	0	0	0	0	0	0	0	0	0	0	0	0	0	0	0	0
NC_007530	895939	GAAGCAACTA.GAACAAAAAG	G	T	40	0	0	0	0	0	0	0	0	0	0	0	0	0	0	0	0	0	0	0	0	0	0	0	0	1	0	0	0	0	0	0	0	0	0	0	0	0	0	0	0
NC_007530	896097	CCTCTTTTTT.ATTTTTTGAA	A	T	40	0	0	1	0	0	0	0	0	0	0	0	0	0	1	0	0	0	0	1	0	0	0	0	0	0	0	0	0	0	0	0	0	0	0	0	0	0	0	0	0
NC_007530	896112	TTGAAAAAAA.GAAAATGTCG	G	A	40	0	0	0	0	0	0	0	0	0	0	0	0	0	1	0	0	0	0	0	0	0	0	0	0	0	0	0	0	0	0	0	0	0	0	0	0	0	0	0	0
NC_007530	896386	GTTAGATGTT.GTAATTGGAA	G	A	40	0	0	0	0	0	0	0	0	0	0	0	0	0	0	0	0	0	0	0	0	0	0	0	0	0	0	0	0	0	0	0	1	0	0	0	0	0	0	1	0
NC_007530	902529	AGTGAAAAAT.CAGTGGGGAT	C	T	40	0	0	0	0	0	1	0	0	0	0	0	0	0	0	0	0	0	0	0	0	0	0	0	0	0	0	0	0	0	0	0	0	0	0	0	0	0	0	0	0
NC_007530	911870	TGAAGCGAAA.CGCGATGAGA	C	T	40	0	0	0	0	0	0	0	0	0	0	0	0	0	0	0	0	0	0	0	0	1	0	0	0	0	0	0	0	0	0	0	0	0	0	0	0	0	0	0	0
NC_007530	912531	AAATAGGCTA.CTTCTAGTAG	C	T	40	0	0	0	0	0	0	0	0	0	0	0	0	0	1	0	0	0	0	0	0	0	0	0	0	0	0	0	0	0	0	0	0	0	0	0	0	0	0	0	0
NC_007530	920673	GGTACCTTCG.TTGCTTTCTT	T	C	40	0	0	0	0	0	1	0	0	0	0	0	0	0	0	0	0	0	0	0	0	0	0	0	0	0	0	0	0	0	0	0	0	0	0	0	0	0	0	0	0
NC_007530	922550	TCGTTTTACC.ACAAGTAAGT	A	G	40	0	0	0	0	0	0	0	0	0	0	0	0	0	0	0	0	0	0	0	0	0	0	0	0	0	0	0	0	1	0	0	0	0	0	0	0	0	0	0	0
NC_007530	946138	GAGATTTTGT.CGTTCTTGGT	C	T	40	0	0	0	0	0	0	0	0	0	0	0	0	0	0	0	0	0	0	0	0	1	0	0	0	0	0	0	0	0	0	0	0	0	0	1	0	0	0	0	0
NC_007530	947760	TAGGTTTAGG.TTGGGCGGCA	T	C	40	0	1	1	1	1	1	1	1	1	1	1	1	1	1	1	1	1	1	1	1	1	1	1	1	1	1	1	1	1	1	1	1	1	1	1	1	1	1	1	1
NC_007530	948992	TCACTTGATA.GGCTGTGACA	G	A	40	0	0	0	0	0	0	0	0	0	0	0	0	0	0	0	0	0	0	0	0	1	0	0	0	0	0	0	0	0	0	0	0	0	0	0	0	0	0	0	0
NC_007530	951542	CAACGATTCA.ATGGCTTTCT	A	T	40	0	0	0	0	0	0	0	0	0	0	0	0	0	0	0	0	0	0	0	0	0	0	0	0	0	0	1	0	0	0	0	0	0	0	0	0	0	0	0	0
NC_007530	952063	GGTGATTTAG.GGTGGTCTGA	G	A	40	0	0	1	0	0	0	0	0	0	0	0	0	0	1	0	0	0	0	1	0	0	0	0	0	0	0	0	0	0	0	0	0	0	0	0	0	0	0	0	0
NC_007530	952439	TATTTAAAGG.CATTACTCCT	C	T	40	0	0	0	0	0	0	0	0	0	0	0	0	0	0	0	0	1	0	0	0	0	0	0	0	0	0	0	0	0	0	0	0	0	0	0	0	0	0	0	0
NC_007530	957771	AGTTTAGGGG.ATCAACTTAT	A	C	40	0	0	0	0	0	0	0	0	0	0	0	0	0	0	0	0	0	0	1	0	0	0	0	0	0	0	0	0	0	0	0	0	0	0	0	0	0	0	0	0
NC_007530	957783	CAACTTATAG.CAGTTGATCT	C	G	40	0	0	0	0	0	0	0	0	0	0	0	0	0	1	0	0	0	0	0	0	0	0	0	0	0	0	0	0	0	0	0	0	0	0	0	0	0	0	0	0
NC_007530	961422	TACTGCAAAA.AAATCTTATT	A	G	40	0	0	0	0	0	1	0	0	0	0	0	0	0	0	0	0	0	0	0	0	0	0	0	0	0	0	0	0	0	0	0	0	0	0	0	0	0	0	0	0
NC_007530	963849	ACTCCCGACA.TTTATCGGCA	T	A	40	0	0	0	0	0	0	0	0	0	0	0	0	0	0	0	0	0	0	1	0	0	0	0	0	0	0	0	0	0	0	0	0	0	0	0	0	0	0	0	0
NC_007530	964659	TTTTTTACAA.GAATGAACAG	G	T	40	0	0	0	0	0	1	0	0	0	0	0	0	0	0	0	0	0	0	0	0	0	0	0	0	0	0	0	0	0	0	0	0	0	0	0	0	0	0	0	0
NC_007530	978380	TAATATGTTT.ATTTGTTATA	A	G	40	0	0	1	0	0	0	0	0	0	0	0	0	0	1	0	0	0	0	1	0	0	0	0	0	0	0	0	0	0	0	0	0	0	0	0	0	0	0	0	0
NC_007530	978585	ATAAAGAAGA.ATTATTTTAA	A	G	40	0	0	0	0	0	0	0	0	0	0	0	0	0	0	0	0	0	0	0	0	0	0	1	0	0	0	0	0	0	1	0	1	0	0	0	0	0	0	1	0
NC_007530	978649	TAACTGCTCA.TCTCCAAGGG	T	C	40	0	0	1	0	0	0	0	0	0	0	0	0	0	0	0	0	0	0	0	0	0	0	0	0	0	0	0	0	0	0	0	0	0	0	0	0	0	0	0	0
NC_007530	979364	AAGATTTATC.GAGTAAAAAT	G	C	40	0	0	0	0	0	0	0	0	0	0	0	0	0	0	0	0	0	0	0	0	0	0	0	0	0	0	1	0	0	0	0	0	0	0	0	0	0	0	0	0
NC_007530	984758	TTATATATGG.CTATAAAGTT	C	A	40	0	0	0	0	0	0	0	0	0	0	0	0	0	0	0	0	0	0	0	0	0	0	1	0	0	0	0	0	0	0	0	0	0	0	0	0	0	0	0	0
NC_007530	994217	TTGAGTATAT.CGATATTGTA	C	T	40	0	0	1	0	0	0	0	0	0	0	0	0	0	1	0	0	0	0	1	0	0	0	0	0	0	0	0	0	0	0	0	0	0	0	0	0	0	0	0	0
NC_007530	994235	TAAATGGTGA.AGCTATTATG	A	G	40	0	0	1	0	0	0	0	0	0	0	0	0	0	1	0	0	0	0	1	0	0	0	0	0	0	0	0	0	0	0	0	0	0	0	0	0	0	0	0	0
NC_007530	994277	TATTCGCTTC.TGTTCGTGAT	T	A	40	0	0	1	0	0	0	0	0	0	0	0	0	0	1	0	0	0	0	0	0	0	0	0	0	0	0	0	0	0	0	0	0	0	0	0	0	0	0	0	0
NC_007530	1002363	TTCAGCAAAG.TGCTGGCGGG	T	C	40	0	0	0	0	0	0	0	0	0	0	0	0	0	0	0	0	0	0	0	0	0	0	0	0	0	0	0	0	0	0	0	0	1	0	0	0	0	0	0	0
NC_007530	1003383	ATAGTAAAAT.CTTTTCACCG	C	T	40	0	0	0	0	0	0	0	0	0	0	1	0	0	0	0	0	0	0	0	0	0	0	0	0	0	0	0	0	0	0	0	0	0	0	0	0	0	0	0	0
NC_007530	1010423	AACTTTTTGA.TAAGGGGGCT	T	A	40	0	0	1	0	0	0	0	0	0	0	0	0	0	0	0	0	0	0	0	0	0	0	0	0	0	0	0	0	0	0	0	0	0	0	0	0	0	0	0	0
NC_007530	1010597	CACAATGAGG.TCTCTTTTTT	T	G	40	0	0	1	0	0	0	0	0	0	0	0	0	0	0	0	0	0	0	1	0	0	0	0	0	0	0	0	0	0	0	0	0	0	0	0	0	0	0	0	0
NC_007530	1010660	ATAATAGTTA.CAAAATAACC	C	T	40	0	0	0	0	0	0	0	0	0	0	0	0	0	1	0	0	0	0	0	0	0	0	0	0	0	0	0	0	0	0	0	0	0	0	0	0	0	0	0	0
NC_007530	1010773	AACTTTAAAT.AACAATTTGA	A	G	40	0	0	0	0	0	0	0	0	0	0	0	0	0	0	0	1	0	0	0	0	0	0	0	0	0	0	0	0	0	0	0	0	0	0	0	0	0	0	0	0
NC_007530	1012056	GAACTTTTAT.TGAGGGCATT	T	C	40	0	0	0	0	0	0	0	1	0	0	0	0	0	0	0	0	0	0	0	0	1	0	0	0	0	0	0	0	0	0	0	0	0	0	1	0	0	0	0	0
NC_007530	1014066	GATTTAATTC.ATGGCTTGCA	A	G	40	0	0	0	0	0	0	0	0	0	0	0	0	0	0	0	0	0	0	0	0	0	0	0	0	1	0	0	0	0	0	0	0	0	0	0	0	0	0	0	0
NC_007530	1014286	CGGGAGCGTT.AACGGATGTG	A	T	40	0	0	0	0	0	0	0	0	0	0	0	0	0	0	0	0	0	0	1	0	0	0	0	0	0	0	0	0	0	0	0	0	0	0	0	0	0	0	0	0
NC_007530	1025456	TTTCAACAGG.GTACATGCTT	G	T	40	0	0	0	0	0	0	0	0	0	0	0	0	0	0	0	0	0	0	0	0	0	0	0	0	0	0	0	0	0	1	0	0	0	0	0	0	0	0	0	0
NC_007530	1029921	TTTGGTGTAC.AATTAAGATA	A	T	40	0	0	1	0	0	0	0	0	0	0	0	0	0	1	0	0	0	0	1	0	0	0	0	0	0	0	0	0	0	0	0	0	0	0	0	0	0	0	0	0
NC_007530	1030381	GATTTCTTCG.CAACTAATTC	C	T	40	0	0	0	0	0	0	0	0	0	0	0	0	0	0	0	0	0	0	0	0	0	0	0	0	0	0	0	0	0	1	0	0	0	0	0	0	0	0	0	0
NC_007530	1031527	CTTTCCTTCC.TCACTTTCCA	T	C	40	0	0	0	0	0	0	0	0	0	0	0	0	0	0	0	0	0	0	1	0	0	0	0	0	0	0	0	0	0	0	0	0	0	0	0	0	0	0	0	0
NC_007530	1032721	CCGAGTAATC.TTTTTCTCCA	T	G	40	0	0	0	0	0	0	0	0	0	0	1	0	0	0	0	0	0	0	0	0	0	0	0	0	0	0	0	0	0	0	0	0	0	0	0	0	0	0	0	0
NC_007530	1034092	AGGAAGCTGA.CTCAGCTTCC	C	G	40	0	0	0	0	0	0	0	0	0	0	0	1	0	0	0	0	0	0	0	0	0	0	0	0	0	1	0	0	0	0	0	0	0	0	0	0	1	0	0	0
NC_007530	1034181	AAATGCACGG.TAAATCGGCT	T	C	40	0	0	0	0	0	0	0	0	0	0	0	0	0	0	0	0	0	0	0	0	0	0	0	0	0	0	0	0	0	0	0	0	0	0	0	0	0	0	0	1
NC_007530	1037954	CTTATTTGAA.ATACAAGAAG	A	G	40	0	0	0	0	0	0	0	0	0	0	0	0	0	0	0	0	0	0	0	0	0	0	0	0	0	0	0	0	0	1	0	0	0	0	0	0	0	0	0	0
NC_007530	1045687	CACAAGGGAA.GACAAAATTC	G	C	40	0	0	0	0	0	0	0	0	0	0	0	0	0	1	0	0	0	0	0	0	0	0	0	0	0	0	0	0	0	0	0	0	0	0	0	0	0	0	0	0
NC_007530	1045879	CTATTAAAAG.TGATGCTCAT	T	C	40	0	0	0	0	0	0	0	0	0	0	1	0	0	0	0	0	0	0	0	0	0	0	0	0	0	0	0	0	0	0	0	0	0	0	0	0	0	0	0	0
NC_007530	1047226	TTTCTATGTT.AGTCATCCTT	A	C	40	0	0	1	0	0	0	0	0	0	0	0	0	0	0	0	0	0	0	0	0	0	0	0	0	0	0	0	0	0	0	0	0	0	0	0	0	0	0	0	0
NC_007530	1048100	GTAACGGTGT.TTCCTTTTTT	T	G	40	0	0	0	0	0	0	0	0	0	0	0	0	0	0	0	0	0	0	1	0	0	0	0	0	0	0	0	0	0	0	0	0	0	0	0	0	0	0	0	0
NC_007530	1052567	TTGCACTTGT.TCTTGCGCCG	T	G	40	0	0	1	0	0	0	0	0	0	0	0	0	0	0	0	0	0	0	0	0	0	0	0	0	0	0	0	0	0	0	0	0	0	0	0	0	0	0	0	0
NC_007530	1053270	ATATTCGTGA.CAAGAACTTG	C	T	40	0	0	0	0	0	1	0	0	0	0	0	0	0	0	0	0	0	0	0	0	0	0	0	0	0	0	0	0	0	0	0	0	0	0	0	0	0	0	0	0
NC_007530	1054372	TACAGAGGAT.CCAGAGTTTA	C	G	40	0	0	1	0	0	0	0	0	0	0	0	0	0	0	0	0	0	0	0	0	0	0	0	0	0	0	0	0	0	0	0	0	0	0	0	0	0	0	0	0
NC_007530	1054390	TACAGTCGTA.AGTCGCTGGA	A	C	40	0	0	1	0	0	0	0	0	0	0	0	0	0	1	0	0	0	0	1	0	0	0	0	0	0	0	0	0	0	0	0	0	0	0	0	0	0	0	0	0
NC_007530	1054620	AAAGAGAAAC.GCCTTCAATC	G	C	40	0	0	0	0	0	0	0	0	0	0	0	0	0	1	0	0	0	0	0	0	0	0	0	0	0	0	0	0	0	0	0	0	0	0	0	0	0	0	0	0
NC_007530	1064214	GTGACAGCAG.GTTTAAATAC	G	C	40	0	0	1	0	0	0	0	0	0	0	0	0	0	1	0	0	0	0	1	0	0	0	0	0	0	0	0	0	0	0	0	0	0	0	0	0	0	0	0	0
NC_007530	1065719	TATTCCATAC.TTCATACTCT	T	G	40	0	0	0	0	0	0	0	0	0	0	0	0	0	0	0	0	1	0	0	0	0	0	0	0	0	0	0	0	0	0	0	0	0	0	0	0	0	0	0	0
NC_007530	1071157	TAAGGGAGGC.TACCGTAACT	T	G	40	0	0	1	0	0	0	0	0	0	0	0	0	0	1	0	0	0	0	1	0	0	0	0	0	0	0	0	0	0	0	0	0	0	0	0	0	0	0	0	0
NC_007530	1071170	CGTAACTGGC.AGCCTCTTTC	A	C	40	0	0	1	0	0	0	0	0	0	0	0	0	0	1	0	0	0	0	1	0	0	0	0	0	0	0	0	0	0	0	0	0	0	0	0	0	0	0	0	0
NC_007530	1073055	TACCAGTCGG.CGCAGTTGGG	C	T	40	0	0	1	0	0	0	0	0	0	0	0	0	0	1	0	0	0	0	1	0	0	0	0	0	0	0	0	0	0	0	0	0	0	0	0	0	0	0	0	0
NC_007530	1082792	GAGATGAGTA.TCCTAAGTGA	T	C	40	0	1	1	1	1	1	1	1	1	1	1	1	1	1	1	1	1	1	1	1	1	1	1	1	1	1	1	1	1	1	1	1	1	1	1	1	1	1	1	1
NC_007530	1084500	TTGATTTCGC.TTTTAAACAA	T	C	40	0	0	1	0	0	0	0	0	0	0	0	0	0	1	0	0	0	0	0	0	0	0	0	0	0	0	0	0	0	0	0	0	0	0	0	0	0	0	0	0
NC_007530	1086203	AAACGCAACG.CCACTATCAA	C	T	40	0	1	1	1	1	1	1	1	1	1	1	1	1	1	1	1	1	1	1	1	1	1	1	1	1	1	1	1	1	1	1	1	1	1	1	1	1	1	1	1
NC_007530	1087421	TGTGTTCATT.CAAAAAAATA	C	A	40	0	0	0	0	0	0	0	0	0	0	1	0	0	0	0	0	0	0	0	0	0	0	0	0	0	0	0	0	0	0	0	0	0	0	0	0	0	0	0	0
NC_007530	1088002	ATATAAGGAG.CACTCAATAA	C	A	40	0	0	1	0	0	0	0	0	0	0	0	0	0	0	0	0	0	0	0	0	0	0	0	0	0	0	0	0	0	0	0	0	0	0	0	0	0	0	0	0
NC_007530	1089080	AGTGATAGCG.TTTATGAACA	T	C	40	0	1	1	1	1	1	1	1	1	1	1	1	1	1	1	1	1	1	1	1	1	1	1	1	1	1	1	1	1	1	1	1	1	1	1	1	1	1	1	1
NC_007530	1092966	GCGCCTTTTC.TACGAACAAA	T	C	40	0	0	1	0	0	0	0	0	0	0	0	0	0	1	0	0	0	0	0	0	0	0	0	0	0	0	0	0	0	0	0	0	0	0	0	0	0	0	0	0
NC_007530	1094392	GATGCTTTCG.TATAAGATGT	T	C	40	0	0	0	0	0	0	0	0	0	0	0	0	0	0	0	0	1	0	0	0	0	0	0	0	0	0	0	0	0	0	0	0	0	0	0	0	0	0	0	0
NC_007530	1098789	TAAGCTATAA.AATTCTAAAA	A	G	40	0	0	0	0	0	0	0	0	0	0	1	0	0	0	0	0	0	0	0	0	0	0	0	0	0	0	0	0	0	0	0	0	0	0	0	0	0	0	0	0
NC_007530	1100499	TTGAACATAT.GCATAACGCA	G	A	40	0	0	1	0	0	0	0	0	0	0	0	0	0	1	0	0	0	0	1	0	0	0	0	0	0	0	0	0	0	0	0	0	0	0	0	0	0	0	0	0
NC_007530	1101562	GGATTTAGAC.TGACTAGTAT	T	C	40	0	1	1	1	1	1	1	1	1	1	1	1	1	1	1	1	1	1	1	1	1	1	1	1	1	1	1	1	1	1	1	1	1	1	1	1	1	1	1	1
NC_007530	1103516	ATATAAGGAT.GTTTAAATTA	G	A	40	0	0	0	0	0	0	0	0	0	0	0	0	0	1	0	0	0	0	1	0	0	0	0	0	0	0	0	0	0	0	0	0	0	0	0	0	0	0	0	0
NC_007530	1110616	AAATGCCATT.TCCTAAATAA	T	C	40	0	0	1	0	0	0	0	0	0	0	0	0	0	1	0	0	0	0	1	0	0	0	0	0	0	0	0	0	0	0	0	0	0	0	0	0	0	0	0	0
NC_007530	1110709	GTATGGAAAC.TTAATAATTA	T	G	40	0	0	0	0	0	1	0	0	0	0	0	0	0	0	0	0	0	0	0	0	0	0	0	0	0	0	0	0	0	0	0	0	0	0	0	0	0	0	0	0
NC_007530	1112055	AAAGACAAAC.TACTCTGTTT	T	G	40	0	0	0	0	0	0	0	0	0	0	0	0	0	1	0	0	0	0	0	0	0	0	0	0	0	0	0	0	0	0	0	0	0	0	0	0	0	0	0	0
NC_007530	1114338	ACTGCAAACG.TGGAAGCGAT	T	C	40	0	0	0	0	0	0	0	0	0	0	0	0	0	0	0	0	0	0	0	0	0	0	0	0	0	0	0	0	0	0	0	0	0	0	0	0	0	0	0	1
NC_007530	1120096	TAATTCAACG.CTATTCACTT	C	T	40	0	1	1	1	1	1	1	1	1	1	1	1	1	1	1	1	1	1	1	1	1	1	1	1	1	1	1	1	1	1	1	1	1	1	1	1	1	1	1	1
NC_007530	1120592	TTTCGGAAAT.TGCCCGGTAT	T	G	40	0	0	0	0	0	1	0	0	0	0	0	0	0	0	0	0	0	0	0	0	0	0	0	0	0	0	0	0	0	0	0	0	0	0	0	0	0	0	0	0
NC_007530	1121787	ATAAAAGAAA.CACACACGTT	C	A	40	0	0	0	0	0	0	0	0	0	0	0	0	0	0	0	0	0	0	1	0	0	0	0	0	0	0	0	0	0	0	0	0	0	0	0	0	0	0	0	0
NC_007530	1123789	CTAATTTTTC.ACCTAATTGA	A	G	40	0	0	0	0	0	0	0	1	0	0	0	0	0	0	0	0	0	0	0	0	1	0	0	0	0	0	0	0	0	0	0	0	0	0	1	0	0	0	0	0
NC_007530	1124615	GTCCATATAG.CGGTTTCCTT	C	T	40	0	0	0	0	0	0	0	0	0	0	0	0	0	0	0	0	0	0	0	0	0	0	0	0	0	0	0	1	0	0	0	0	0	0	0	0	0	0	0	0
NC_007530	1125455	TTACTCCTTC.GCATGTTTCC	G	A	40	0	1	1	1	1	1	1	1	1	1	1	1	1	1	1	1	1	1	1	1	1	1	1	1	1	1	1	1	1	1	1	1	1	1	1	1	1	1	1	1
NC_007530	1127982	TAAGTAAGTC.GCTTTTTATT	G	C	40	0	0	1	0	0	0	0	0	0	0	0	0	0	0	0	0	0	0	0	0	0	0	0	0	0	0	0	0	0	0	0	0	0	0	0	0	0	0	0	0
NC_007530	1129089	CTAATTTTGA.ATAATAATTA	A	T	40	0	0	0	0	0	1	0	0	0	0	0	0	0	0	0	0	0	0	0	0	0	0	0	0	0	0	0	0	0	0	0	0	0	0	0	0	0	0	0	0
NC_007530	1133016	ATGATGTGAG.TAAAAAAGAC	T	A	40	0	0	0	0	0	0	0	0	0	0	0	0	0	0	0	0	0	0	0	0	0	0	1	0	0	0	0	0	0	0	0	0	0	0	0	0	0	0	0	0
NC_007530	1134120	TTTAAATATA.CAGAAAATGT	C	T	40	0	1	1	1	1	1	1	1	1	1	1	1	1	1	1	1	1	1	1	1	1	1	1	1	1	1	1	1	1	1	1	1	1	1	1	1	1	1	1	1
NC_007530	1134479	TTTTCCTAGA.GATAAAGAAA	G	A	40	0	0	0	0	0	0	0	0	0	0	0	0	0	1	0	0	0	0	0	0	0	0	0	0	0	0	0	0	0	0	0	0	0	0	0	0	0	0	0	0
NC_007530	1136350	AAAAAATATG.TATTTACAAA	T	C	40	0	0	0	0	0	0	0	0	0	0	0	0	0	0	0	0	0	0	0	0	0	0	0	0	0	0	0	0	1	0	0	0	0	0	0	0	0	0	0	0
NC_007530	1140866	GGTGTATTTA.GACCAAGTTC	G	A	40	0	0	1	0	0	0	0	0	0	0	0	0	0	1	0	0	0	0	1	0	0	0	0	0	0	0	0	0	0	0	0	0	0	0	0	0	0	0	0	0
NC_007530	1141774	TCATTTACCG.CATTGTTTTG	C	T	40	0	0	0	0	0	0	0	0	0	0	0	0	0	0	0	0	1	0	0	0	0	0	0	0	0	0	0	0	0	0	0	0	0	0	0	0	0	0	0	0
NC_007530	1142308	TAAGCCAATT.GTTTACAAGA	G	A	40	0	1	1	1	1	1	1	1	1	1	1	1	1	1	1	1	1	1	1	1	1	1	1	1	1	1	1	1	1	1	1	1	1	1	1	1	1	1	1	1
NC_007530	1143624	AAATTATTAC.GCTTAGAGCA	G	A	40	0	0	0	0	0	0	0	0	0	0	0	0	0	0	0	0	0	0	0	0	0	0	0	0	0	0	0	0	0	0	0	1	0	0	0	0	0	0	1	0
NC_007530	1144851	CGTTCATACA.TTATAAAAGA	T	G	40	0	0	0	0	0	0	0	0	0	0	1	0	0	0	0	0	0	0	0	0	0	0	0	0	0	0	0	0	0	0	0	0	0	0	0	0	0	0	0	0
NC_007530	1146622	TTACAAATCG.TAATGAAGCA	T	C	40	0	1	1	1	1	1	1	1	1	1	1	1	1	1	1	1	1	1	1	1	1	1	1	1	1	1	1	1	1	1	1	1	1	1	1	1	1	1	1	1
NC_007530	1147769	AAGTCTTTAA.ATTTGCTGTT	A	C	40	0	0	0	0	0	0	0	0	0	0	0	0	0	0	0	0	0	0	0	0	0	0	0	0	1	0	0	0	0	0	0	0	0	0	0	0	0	0	0	0
NC_007530	1150267	CAGGAGCTCT.CTTTCCTGTT	C	T	40	0	0	1	0	0	0	0	0	0	0	0	0	0	0	0	0	0	0	0	0	0	0	0	0	0	0	0	0	0	0	0	0	0	0	0	0	0	0	0	0
NC_007530	1150283	TGTTTTTTTA.GTATTAATAG	G	T	40	0	0	1	0	0	0	0	0	0	0	0	0	0	0	0	0	0	0	0	0	0	0	0	0	0	0	0	0	0	0	0	0	0	0	0	0	0	0	0	0
NC_007530	1152247	GATGTTTTTA.CGAAGTTGTA	C	T	40	0	0	0	0	0	1	0	0	0	0	0	0	0	0	0	0	0	0	0	0	0	0	0	0	0	0	0	0	0	0	0	0	0	0	0	0	0	0	0	0
NC_007530	1153033	GAAATATGAA.TAAAAAACCG	T	A	40	0	0	0	0	0	1	0	0	0	0	0	0	0	0	0	0	0	0	0	0	0	0	0	0	0	0	0	0	0	0	0	0	0	0	0	0	0	0	0	0
NC_007530	1153264	ATTAATTTTT.TGAAAATTAT	T	A	40	0	0	0	0	0	0	0	0	0	0	0	0	0	1	0	0	0	0	0	0	0	0	0	0	0	0	0	0	0	0	0	0	0	0	0	0	0	0	0	0
NC_007530	1153615	AAGAAAAATC.CTCAAACAAG	C	T	40	0	0	0	0	0	1	0	0	0	0	0	0	0	0	0	0	0	0	0	0	0	0	0	0	0	0	0	0	0	0	0	0	0	0	0	0	0	0	0	0
NC_007530	1154350	TAGATAAATA.CAAATCAGAT	C	T	40	0	0	0	0	0	0	0	0	0	0	0	0	0	1	0	0	0	0	0	0	0	0	0	0	0	0	0	0	0	0	0	0	0	0	0	0	0	0	0	0
NC_007530	1154416	TAAATGAAAA.GAATAAATTT	G	A	40	0	0	0	0	0	0	0	0	0	0	0	0	0	1	0	0	0	0	0	0	0	0	0	0	0	0	0	0	0	0	0	0	0	0	0	0	0	0	0	0
NC_007530	1156596	ACATGGGAAG.GTACGCGCGT	G	A	40	0	0	0	0	0	0	0	0	0	0	0	0	0	0	0	0	0	0	0	0	0	0	0	0	1	0	0	0	0	0	0	0	0	0	0	0	0	0	0	0
NC_007530	1156632	CTTTTAGCAG.CAGCAATTGA	C	T	40	0	0	0	0	0	0	0	0	0	0	0	0	0	0	0	0	0	0	0	0	0	0	0	0	0	0	0	0	0	1	0	0	0	0	0	0	0	0	0	0
NC_007530	1156983	ACAATGTTTA.CAATCCCAAC	C	T	40	0	0	0	0	0	0	0	0	0	0	0	0	0	0	0	0	0	0	0	0	0	0	0	0	0	0	0	0	0	1	0	0	0	0	0	0	0	0	0	0
NC_007530	1157805	ATTCAGGCGC.AAATTTTAGA	A	G	40	0	0	0	0	0	0	0	0	0	0	0	0	0	0	0	0	0	0	0	0	1	0	0	0	0	0	0	0	0	0	0	0	0	0	0	0	0	0	0	0
NC_007530	1164605	CTTTATTTCG.TTTTGATTCA	T	G	40	0	0	0	0	0	1	0	0	0	0	0	0	0	0	0	0	0	0	0	0	0	0	0	0	0	0	0	0	0	0	0	0	0	0	0	0	0	0	0	0
NC_007530	1170262	GAAATTGGTT.TAGAGTGGTC	T	G	40	0	0	0	0	0	0	0	0	0	0	0	0	0	1	0	0	0	0	0	0	0	0	0	0	0	0	0	0	0	0	0	0	0	0	0	0	0	0	0	0
NC_007530	1170590	GTTTACATGT.TATTTTGTCG	T	C	40	0	0	1	0	0	0	0	0	0	0	0	0	0	0	0	0	0	0	0	0	0	0	0	0	0	0	0	0	0	0	0	0	0	0	0	0	0	0	0	0
NC_007530	1170968	TATAATAAGC.GTGAACGAAT	G	A	40	0	0	0	0	0	0	0	0	0	0	0	0	0	0	0	0	0	0	0	0	0	0	0	1	0	0	0	0	0	0	0	0	0	0	0	0	0	0	0	0
NC_007530	1171956	TTGCTTCCTG.TTTATCCATT	T	C	40	0	0	0	0	0	0	0	0	0	0	0	0	0	0	0	0	0	0	0	0	0	0	0	1	0	0	0	0	0	0	0	0	0	0	0	0	0	0	0	0
NC_007530	1172323	CATTGTTCAC.CGCCAATTGC	C	T	40	0	0	0	0	0	0	0	0	0	0	0	0	0	0	0	0	0	0	0	0	0	0	0	0	1	0	0	0	0	0	0	0	0	0	0	0	0	0	0	0
NC_007530	1176750	GAAGAGAATC.CGTTAGCGAT	C	G	40	0	0	1	0	0	0	0	0	0	0	0	0	0	0	0	0	0	0	0	0	0	0	0	0	0	0	0	0	0	0	0	0	0	0	0	0	0	0	0	0
NC_007530	1181460	TTTCTACTTT.ATATTGAGGG	A	T	40	0	0	0	0	0	0	0	0	0	0	0	0	0	1	0	0	0	0	0	0	0	0	0	0	0	0	0	0	0	0	0	0	0	0	0	0	0	0	0	0
NC_007530	1181950	TTAGGTGCGG.ACAGACCTTC	A	G	40	0	1	1	1	1	1	1	1	1	1	1	1	1	1	1	1	1	1	1	1	1	1	1	1	1	1	1	1	1	1	1	1	1	1	1	1	1	1	1	1
NC_007530	1184937	GTTATAGGTT.GTTTTTTTAG	G	A	40	0	0	1	0	0	0	0	0	0	0	0	0	0	0	0	0	0	0	0	0	0	0	0	0	0	0	0	0	0	0	0	0	0	0	0	0	0	0	0	0
NC_007530	1187338	AGAGCATATG.GGGGATGTTG	G	A	40	0	0	0	0	0	0	0	0	0	0	0	0	0	0	0	0	0	0	0	0	0	0	0	0	0	0	0	0	0	0	0	0	0	1	0	0	0	0	0	0
NC_007530	1189288	TGTGACAGAC.CGTTTAGGAC	C	T	40	0	0	0	0	0	0	0	0	0	0	0	0	0	0	0	0	0	0	0	0	0	0	0	0	0	0	0	0	0	1	0	0	0	0	0	0	0	0	0	0
NC_007530	1191212	AAAGGACAAT.CTCTACATGT	C	A	40	0	0	0	0	0	0	0	0	0	0	0	0	0	1	0	0	0	0	0	0	0	0	0	0	0	0	0	0	0	0	0	0	0	0	0	0	0	0	0	0
NC_007530	1191251	TGTTCTTAGA.AAGAACGATT	A	T	40	0	0	0	0	0	0	0	0	0	0	0	0	0	1	0	0	0	0	0	0	0	0	0	0	0	0	0	0	0	0	0	0	0	0	0	0	0	0	0	0
NC_007530	1192365	ATGAGAAGAG.CCATGGTGTT	C	T	40	0	0	0	0	0	0	0	0	0	1	0	0	0	0	0	0	0	0	0	0	0	0	0	0	0	0	0	0	0	0	0	0	0	0	0	0	0	0	0	0
NC_007530	1193883	TAATTCTGCC.ACCCAATCCA	A	G	40	0	0	0	0	0	0	0	0	0	0	0	0	0	1	0	0	0	0	0	0	0	0	0	0	0	0	0	0	0	0	0	0	0	0	0	0	0	0	0	0
NC_007530	1194594	TATATCTAAT.TTTTTTCCTC	T	G	40	0	0	1	0	0	0	0	0	0	0	0	0	0	1	0	0	0	0	1	0	0	0	0	0	0	0	0	0	0	0	0	0	0	0	0	0	0	0	0	0
NC_007530	1195464	GCTATCTACC.TTTTCTTGAA	T	G	40	0	0	1	0	0	0	0	0	0	0	0	0	0	1	0	0	0	0	1	0	0	0	0	0	0	0	0	0	0	0	0	0	0	0	0	0	0	0	0	0
NC_007530	1200881	AAGGCTGTGT.CAGTAAACTA	C	T	40	0	1	1	1	1	1	1	1	1	1	1	1	1	1	1	1	1	1	1	1	1	1	1	1	1	1	1	1	1	1	1	1	1	1	1	1	1	1	1	1
NC_007530	1202480	TTTATTATAT.TTACATAAAA	T	C	40	0	0	0	0	0	0	0	0	0	0	0	0	0	1	0	0	0	0	0	0	0	0	0	0	0	0	0	0	0	0	0	0	0	0	0	0	0	0	0	0
NC_007530	1207216	TGAAGACAAT.CATCAAATCA	C	T	40	0	0	0	0	0	0	0	0	0	0	0	0	0	0	0	0	0	0	0	0	0	0	0	0	1	0	0	0	0	0	0	0	0	0	0	0	0	0	0	0
NC_007530	1210517	GTTTCAAGCT.GTACTGCTCT	G	C	40	0	0	1	0	0	0	0	0	0	0	0	0	0	1	0	0	0	0	1	0	0	0	0	0	0	0	0	0	0	0	0	0	0	0	0	0	0	0	0	0
NC_007530	1211586	ATGTTGAGAA.ATTAAAAATT	A	C	40	0	0	0	0	0	0	0	0	0	0	0	0	0	1	0	0	0	0	0	0	0	0	0	0	0	0	0	0	0	0	0	0	0	0	0	0	0	0	0	0
NC_007530	1219165	CAGTCTATTT.CATGATTTGG	C	T	40	0	0	0	0	0	0	0	0	0	0	0	0	0	0	0	0	1	0	0	0	0	0	0	0	0	0	0	0	0	0	0	0	0	0	0	0	0	0	0	0
NC_007530	1219687	ATAGTACTCT.CTTTTTTCCT	C	A	40	0	0	1	0	0	0	0	0	0	0	0	0	0	1	0	0	0	0	1	0	0	0	0	0	0	0	0	0	0	0	0	0	0	0	0	0	0	0	0	0
NC_007530	1223198	AGCTGTAGAA.CGATATATTC	C	T	40	0	1	0	1	1	1	1	1	1	1	1	1	1	0	1	1	1	1	0	1	1	1	1	1	1	1	1	1	1	1	1	1	1	1	1	1	1	1	1	1
NC_007530	1223610	CGCGTACAAC.TGGAACAACT	T	C	40	0	0	0	0	0	0	0	0	0	0	0	0	0	0	0	0	0	0	0	0	0	0	1	0	0	0	0	0	0	1	0	1	0	0	0	0	0	0	1	0
NC_007530	1224912	ATTGAACTTT.TTCAGCAGGG	T	C	40	0	1	1	1	1	1	1	1	1	1	1	1	1	1	1	1	1	1	1	1	1	1	1	1	1	1	1	1	1	1	1	1	1	1	1	1	1	1	1	1
NC_007530	1226651	CCAGAATTTG.CCACTGCGCC	C	T	40	0	0	0	0	0	0	0	0	0	0	0	0	0	0	0	0	0	0	0	0	0	0	0	0	0	0	0	0	0	0	0	0	0	0	0	0	0	0	0	1
NC_007530	1226683	ATGTTTGAAC.TCAGCAAACA	T	C	40	0	0	0	0	0	0	0	0	0	0	0	0	0	0	0	0	0	0	1	0	0	0	0	0	0	0	0	0	0	0	0	0	0	0	0	0	0	0	0	0
NC_007530	1227936	TATTTAGATA.GTGTTAAATA	G	A	40	0	1	0	1	1	0	1	0	1	0	0	1	1	0	1	0	0	1	0	1	0	1	0	0	0	1	0	0	0	0	1	0	1	1	0	1	1	1	0	0
NC_007530	1228266	GGGAACTTGA.TGTAAAGGTT	T	C	40	0	1	1	1	1	1	1	1	1	1	1	1	1	1	1	1	1	1	1	1	1	1	1	1	1	1	1	1	1	1	1	1	1	1	1	1	1	1	1	1
NC_007530	1234836	AGTTTTTAAG.CTGTGAGAGT	C	T	40	0	0	0	0	0	0	0	0	0	0	0	0	0	0	0	0	0	0	0	0	0	0	0	0	0	0	1	0	0	0	0	0	0	0	0	0	0	0	0	0
NC_007530	1239759	CTGAATGGAA.GGGTTCTTTT	G	A	40	0	0	0	0	0	0	0	0	0	0	0	0	0	0	0	0	0	0	0	0	0	0	0	0	1	0	0	0	0	0	0	0	0	0	0	0	0	0	0	0
NC_007530	1240040	GCGTCTAGAG.CTTCAAGTAT	C	T	40	0	0	0	0	0	0	0	0	0	0	0	0	0	0	0	0	0	0	0	0	0	0	0	0	1	0	0	0	0	0	0	0	0	0	0	0	0	0	0	0
NC_007530	1240362	CATAATATGA.CTAAATATTG	C	A	40	0	0	0	0	0	0	0	0	0	0	0	0	0	0	0	0	0	0	0	0	0	0	0	0	0	0	0	0	0	0	0	1	0	0	0	0	0	0	0	0
NC_007530	1240399	TAATAAAATT.CAATTTGTAA	C	A	40	0	0	0	0	0	0	0	0	0	0	0	0	0	0	0	0	0	0	0	0	0	0	0	0	0	0	0	0	0	0	0	0	0	0	0	0	0	0	0	1
NC_007530	1246997	GTTATTTCAG.CTGCATTATT	C	T	40	0	0	0	0	0	0	0	0	0	0	0	0	0	0	0	0	0	0	0	0	0	0	0	0	0	0	0	0	1	0	0	0	0	0	0	0	0	0	0	0
NC_007530	1252476	TTGTAGAAGG.TAAAGTGAAA	T	C	40	0	1	1	1	1	1	1	1	1	1	1	1	1	1	1	1	1	1	1	1	1	1	1	1	1	1	1	1	1	1	1	1	1	1	1	1	1	1	1	1
NC_007530	1254164	TGCTCAGTTA.CAACATTTTC	C	A	40	0	0	0	0	0	1	0	0	0	0	0	0	0	0	0	0	0	0	0	0	0	0	0	0	0	0	0	0	0	0	0	0	0	0	0	0	0	0	0	0
NC_007530	1254326	ATATTTTGAA.TCTTTACGTT	T	C	40	0	1	1	1	1	1	1	1	1	1	1	1	1	1	1	1	1	1	1	1	1	1	1	1	1	1	1	1	1	1	1	1	1	1	1	1	1	1	1	1
NC_007530	1255111	GTTATAAATA.CCAGCAGAAC	C	G	40	0	0	0	0	0	0	0	0	0	0	1	0	0	0	0	0	0	0	0	0	0	0	0	0	0	0	0	0	0	0	0	0	0	0	0	0	0	0	0	0
NC_007530	1262273	AACCGAAAAA.GATTTACGAA	G	C	40	0	1	0	1	1	0	1	0	1	0	0	1	1	0	1	0	0	1	0	1	0	1	0	0	0	1	0	0	0	0	1	0	1	1	0	1	1	1	0	0
NC_007530	1268232	AAAGAAAAAG.CGCTGTAATT	C	G	40	0	0	0	0	0	0	0	0	0	0	0	0	0	1	0	0	0	0	0	0	0	0	0	0	0	0	0	0	0	0	0	0	0	0	0	0	0	0	0	0
NC_007530	1270013	TAAAATTTTT.CTTTTTCTTT	C	T	40	0	0	0	0	0	0	0	0	0	0	0	0	0	1	0	0	0	0	0	0	0	0	0	0	0	0	0	0	0	0	0	0	0	0	0	0	0	0	0	0
NC_007530	1270727	TAGAAAGAGG.CAGAGAATAT	C	T	40	0	0	0	0	0	0	0	0	0	0	0	0	0	0	0	0	0	0	0	0	0	0	0	0	0	0	0	0	0	0	0	1	0	0	0	0	0	0	1	0
NC_007530	1272811	TTAGAAAATA.ATGAATAGGT	A	G	40	0	0	0	0	0	0	1	0	0	0	0	0	0	0	0	0	0	0	0	0	0	0	0	0	0	0	0	0	0	0	0	0	0	0	0	0	0	0	0	0
NC_007530	1275883	TTATATTATG.CAAGTAAAAG	C	T	40	0	0	0	0	0	0	0	0	0	0	0	0	0	0	0	1	0	0	0	0	0	0	0	0	0	0	0	0	0	0	0	0	0	0	0	0	0	0	0	0
NC_007530	1278130	ATTGCGGATG.CATAAAAGCT	C	A	40	0	0	1	0	0	0	0	0	0	0	0	0	0	0	0	0	0	0	0	0	0	0	0	0	0	0	0	0	0	0	0	0	0	0	0	0	0	0	0	0
NC_007530	1285060	ATGGATTTGG.TGAAGAAAAT	T	C	40	0	1	0	1	1	0	1	0	1	0	0	1	1	0	1	0	0	1	0	1	0	1	0	0	0	1	0	0	0	0	1	0	1	1	0	1	1	1	0	0
NC_007530	1287775	AACTTGTTAA.TAAAAAAGTA	T	A	40	0	0	0	0	0	0	0	0	0	0	0	0	0	1	0	0	0	0	0	0	0	0	0	0	0	0	0	0	0	0	0	0	0	0	0	0	0	0	0	0
NC_007530	1290511	AAAACCACAA.GTAACATTTT	G	A	40	0	1	0	0	0	0	0	0	0	0	0	1	0	0	0	0	0	0	0	0	0	1	0	0	0	0	0	0	0	0	1	0	1	0	0	0	0	1	0	0
NC_007530	1291181	TCGAAACAGG.AGGTGGAGAT	A	T	40	0	0	0	0	0	0	0	0	0	0	0	0	0	1	0	0	0	0	0	0	0	0	0	0	0	0	0	0	0	0	0	0	0	0	0	0	0	0	0	0
NC_007530	1296700	ACCAACAAAA.GGGGGGAAAG	G	A	40	0	1	1	1	1	1	1	1	1	0	0	1	1	1	1	0	1	1	1	1	1	1	0	0	0	1	0	0	1	0	1	0	1	1	1	1	1	1	0	0
NC_007530	1297491	CGTTTTTTGT.ATGAGTGGAA	A	G	40	0	0	0	0	0	0	0	0	0	0	0	0	0	1	0	0	0	0	0	0	0	0	0	0	0	0	0	0	0	0	0	0	0	0	0	0	0	0	0	0
NC_007530	1298038	TGCTCAGTGC.ATGTATCTGA	A	G	40	0	0	0	0	0	1	0	0	0	0	0	0	0	0	0	0	0	0	0	0	0	0	0	0	0	0	0	0	0	0	0	0	0	0	0	0	0	0	0	0
NC_007530	1301762	AGTAAAAATT.TGAAAAATAT	T	C	40	0	1	0	1	1	1	1	1	1	1	1	1	1	0	1	1	1	1	0	1	1	1	1	1	1	1	1	1	1	1	1	1	1	1	1	1	1	1	1	1
NC_007530	1303210	AACAGTTTTC.GTAGCTTAGT	G	A	40	0	1	1	1	1	1	1	1	1	1	1	1	1	1	1	1	1	1	1	1	1	1	1	1	1	1	1	1	1	1	1	1	1	1	1	1	1	1	1	1
NC_007530	1303964	AATGCTTCAG.AAAATAAAAA	A	G	40	0	0	0	0	0	0	0	0	0	0	0	0	0	0	0	0	1	0	0	0	0	0	0	0	0	0	0	0	0	0	0	0	0	0	0	0	0	0	0	0
NC_007530	1308315	GTTTTGGAAG.CAAAACATCG	C	G	40	0	0	0	0	0	0	0	0	0	0	0	0	0	1	0	0	0	0	0	0	0	0	0	0	0	0	0	0	0	0	0	0	0	0	0	0	0	0	0	0
NC_007530	1309481	CAATTTACAT.TCAGGTAATG	T	G	40	0	1	0	1	1	0	1	0	1	0	0	1	1	0	1	0	0	1	0	1	0	1	0	0	0	1	0	0	0	0	1	0	1	1	0	1	1	1	0	0
NC_007530	1313016	AAGAAATCCC.TGTTTGTAAA	T	C	40	0	1	0	1	1	1	1	1	1	1	1	1	1	0	1	1	1	1	0	1	1	1	1	1	1	1	1	1	1	1	1	1	1	1	1	1	1	1	1	1
NC_007530	1314219	TGATAGATAA.GTAAAAAGTA	G	T	40	0	0	0	0	0	0	0	0	0	0	0	0	0	0	0	0	0	0	0	0	0	0	0	0	0	0	1	0	0	0	0	0	0	0	0	0	0	0	0	0
NC_007530	1314239	GCTCCTTAGG.AGCTACTTTT	A	G	40	0	0	1	0	0	0	0	0	0	0	0	0	0	0	0	0	0	0	0	0	0	0	0	0	0	0	0	0	0	0	0	0	0	0	0	0	0	0	0	0
NC_007530	1314455	CTCGAACTTT.ATGTATTTTA	A	G	40	0	0	0	0	0	0	0	1	0	0	0	0	0	0	0	0	0	0	0	0	1	0	0	0	0	0	0	0	0	0	0	0	0	0	1	0	0	0	0	0
NC_007530	1325787	ATTTTTATAT.GAAAAATTTC	G	A	40	0	0	0	0	0	0	0	0	0	0	0	0	0	0	0	0	0	0	0	0	0	0	0	0	1	0	0	0	0	0	0	0	0	0	0	0	0	0	0	0
NC_007530	1326257	AAGCTTTTCA.TCATTTACCG	T	G	40	0	0	0	0	0	0	0	0	0	0	0	0	0	0	0	0	0	0	1	0	0	0	0	0	0	0	0	0	0	0	0	0	0	0	0	0	0	0	0	0
NC_007530	1327564	TAGCTATAAA.CCAATTGATC	C	T	40	0	0	0	0	0	0	0	0	0	0	0	0	0	0	0	0	1	0	0	0	0	0	0	0	0	0	0	0	0	0	0	0	0	0	0	0	0	0	0	0
NC_007530	1330808	CTGCCGGGTT.CGGCAGTTTT	C	T	40	0	0	0	0	0	0	0	0	0	0	0	0	0	1	0	0	0	0	0	0	0	0	0	0	0	0	0	0	0	0	0	0	0	0	0	0	0	0	0	0
NC_007530	1332494	TGAAAGAGGA.GACCTTCCTT	G	A	40	0	0	0	0	0	0	0	0	0	0	0	0	0	1	0	0	0	0	0	0	0	0	0	0	0	0	0	0	0	0	0	0	0	0	0	0	0	0	0	0
NC_007530	1334150	AAACACAAAA.TAGGCCATCA	T	A	40	0	0	0	0	0	0	0	0	0	0	0	0	0	1	0	0	0	0	0	0	0	0	0	0	0	0	0	0	0	0	0	0	0	0	0	0	0	0	0	0
NC_007530	1335749	GCTCTATGGC.CGGATAATTT	C	T	40	0	0	0	0	0	1	0	0	0	0	0	0	0	0	0	0	0	0	0	0	0	0	0	0	0	0	0	0	0	0	0	0	0	0	0	0	0	0	0	0
NC_007530	1337882	TGCAAAAAAT.GTTGACGAGT	G	A	40	0	0	0	0	0	0	0	0	0	0	0	0	0	0	0	0	0	0	0	0	0	0	0	0	0	0	0	0	0	0	0	1	0	0	0	0	0	0	0	0
NC_007530	1338955	ATAAAAACGG.ACGTCCGTTT	A	G	40	0	0	0	0	0	0	0	0	0	0	0	0	0	1	0	0	0	0	0	0	0	0	0	0	0	0	0	0	0	0	0	0	0	0	0	0	0	0	0	0
NC_007530	1342477	GGGAAGGATT.CCATAGTTGT	C	T	40	0	0	1	0	0	0	0	0	0	0	0	0	0	1	0	0	0	0	1	0	0	0	0	0	0	0	0	0	0	0	0	0	0	0	0	0	0	0	0	0
NC_007530	1345423	ATTTAACGGG.GCAACCATTA	G	A	40	0	0	1	0	0	0	0	0	0	0	0	0	0	1	0	0	0	0	1	0	0	0	0	0	0	0	0	0	0	0	0	0	0	0	0	0	0	0	0	0
NC_007530	1351788	GTCTAGTCAA.ATACGTGAGA	A	G	40	0	0	0	0	0	1	0	0	0	0	0	0	0	0	0	0	0	0	0	0	0	0	0	0	0	0	0	0	0	0	0	0	0	0	0	0	0	0	0	0
NC_007530	1351849	GGAAAGAACG.TTTCTGTACA	T	C	40	0	0	0	0	0	0	0	0	0	0	0	0	0	0	0	0	0	0	0	0	0	0	0	0	1	0	0	0	0	0	0	0	0	0	0	0	0	0	0	0
NC_007530	1352945	ATTTTAAAGG.GGTGGTAGAA	G	A	40	0	1	1	1	1	1	1	1	1	1	1	1	1	1	1	1	1	1	1	1	1	1	1	1	1	1	1	1	1	1	1	1	1	1	1	1	1	1	1	1
NC_007530	1353591	AATGATATGA.ACATATACGG	A	G	40	0	0	1	0	0	0	0	0	0	0	0	0	0	1	0	0	0	0	1	0	0	0	0	0	0	0	0	0	0	0	0	0	0	0	0	0	0	0	0	0
NC_007530	1358918	TGTTTAAGAG.CTTCATCCGT	C	A	40	0	0	0	0	0	0	0	0	0	0	0	0	0	0	0	0	0	0	0	0	1	0	0	0	0	0	0	0	0	0	0	0	0	0	0	0	0	0	0	0
NC_007530	1359560	ACTTGCTTAT.CTTTTGAGTC	C	T	40	0	0	1	0	0	0	0	0	0	0	0	0	0	1	0	0	0	0	1	0	0	0	0	0	0	0	0	0	0	0	0	0	0	0	0	0	0	0	0	0
NC_007530	1362181	AACAATTTAC.AGTATGTAAT	A	G	40	0	1	0	1	1	0	1	0	1	0	0	1	1	0	1	0	0	1	0	1	0	1	0	0	0	1	0	0	0	0	1	0	1	1	0	1	1	1	0	0
NC_007530	1363719	ATATGTATAC.AAGCATAGCT	A	G	40	0	0	0	0	0	0	0	0	0	0	0	0	0	0	0	0	0	0	0	0	0	0	0	0	0	0	0	1	0	0	0	0	0	0	0	0	0	0	0	0
NC_007530	1367234	GTTGGTGTAG.AGACATTACA	A	G	40	0	0	0	0	0	0	0	0	0	0	0	0	0	0	0	0	0	0	0	0	0	0	0	0	1	0	0	0	0	0	0	0	0	0	0	0	0	0	0	0
NC_007530	1369672	AAAAGAGAAT.TGTTTTTACA	T	A	40	0	0	0	0	0	0	0	0	0	0	0	0	0	0	0	0	0	0	0	0	0	0	0	0	0	0	0	0	0	0	0	1	0	0	0	0	0	0	0	0
NC_007530	1370227	GAAATTTCCA.TATGTTGCAG	T	A	40	0	0	0	0	0	0	0	0	0	0	0	0	0	1	0	0	0	0	1	0	0	0	0	0	0	0	0	0	0	0	0	0	0	0	0	0	0	0	0	0
NC_007530	1370726	GCTTTTGCAG.GAGTAGAGTT	G	A	40	0	0	0	0	0	0	0	0	0	0	0	0	0	0	0	0	0	0	0	0	1	0	0	0	0	0	0	0	0	0	0	0	0	0	0	0	0	0	0	0
NC_007530	1377055	GCGGCTTTTT.TTGTGCGATA	T	A	40	0	0	1	0	0	0	0	0	0	0	0	0	0	0	0	0	0	0	0	0	0	0	0	0	0	0	0	0	0	0	0	0	0	0	0	0	0	0	0	0
NC_007530	1382641	CACAAAAAAC.TCGTCCCTAA	T	C	40	0	0	0	0	0	0	0	0	0	0	0	0	0	0	0	0	0	0	1	0	0	0	0	0	0	0	0	0	0	0	0	0	0	0	0	0	0	0	0	0
NC_007530	1382794	TACTGCAACA.TTCGGTTCTA	T	G	40	0	1	0	1	1	0	1	0	1	0	0	1	1	0	1	0	0	1	0	1	0	1	0	0	0	1	0	0	0	0	1	0	1	1	0	1	1	1	0	0
NC_007530	1383949	TGCATCACCG.TGAATGAATG	T	G	40	0	0	0	0	0	0	0	0	0	0	0	0	0	0	0	0	0	0	1	0	0	0	0	0	0	0	0	0	0	0	0	0	0	0	0	0	0	0	0	0
NC_007530	1385238	TAGGAAATGA.TAATAGAGAG	T	A	40	0	0	0	0	0	0	0	0	0	0	0	0	0	1	0	0	0	0	0	0	0	0	0	0	0	0	0	0	0	0	0	0	0	0	0	0	0	0	0	0
NC_007530	1385492	ATATTTTTGG.CTAAAAATGG	C	A	40	0	0	1	0	0	0	0	0	0	0	0	0	0	1	0	0	0	0	1	0	0	0	0	0	0	0	0	0	0	0	0	0	0	0	0	0	0	0	0	0
NC_007530	1391599	TTGCTGCAAG.CAAAGCAGCT	C	T	40	0	0	0	0	0	0	0	0	0	0	0	0	0	0	0	0	0	0	0	0	0	0	0	0	0	0	1	0	0	0	0	0	0	0	0	0	0	0	0	0
NC_007530	1392548	CTAGTCAATC.CTAACAAAAA	C	T	40	0	0	0	0	0	0	0	0	0	0	0	0	0	0	0	0	0	0	0	0	1	0	0	0	0	0	0	0	0	0	0	0	0	0	0	0	0	0	0	0
NC_007530	1396888	ATATTCTTGA.ATCGCTGGTG	A	C	40	0	0	1	0	0	0	0	0	0	0	0	0	0	1	0	0	0	0	1	0	0	0	0	0	0	0	0	0	0	0	0	0	0	0	0	0	0	0	0	0
NC_007530	1399271	ATTAATGCTG.CTCTTTTCCA	C	T	40	0	1	0	1	1	1	1	1	1	1	1	1	1	1	1	1	1	1	1	1	1	1	1	1	1	1	1	1	1	1	1	1	1	1	1	1	1	1	1	1
NC_007530	1402141	AAAAGTCACA.TAAAAAGAAC	T	C	40	0	0	0	0	0	0	0	0	0	0	0	0	0	0	0	0	0	0	0	0	0	0	0	0	0	0	0	0	0	0	0	0	0	0	0	0	0	0	0	1
NC_007530	1404703	GAAGAACTGC.TCTTTTTCGA	T	A	40	0	0	0	0	0	0	0	0	0	0	0	0	0	0	0	0	0	0	0	0	0	0	0	0	0	0	0	0	0	0	0	0	0	0	0	0	0	0	0	1
NC_007530	1405228	TTATTGTAGA.CGGACAATTA	C	T	40	0	0	0	0	0	0	0	0	0	0	0	0	0	0	0	0	0	0	0	0	0	0	0	0	0	0	0	0	0	0	0	0	1	0	0	0	0	0	0	0
NC_007530	1409911	GAACCATATA.TTTCTAGAGA	T	C	40	0	0	0	0	0	0	0	0	0	0	0	0	0	1	0	0	0	0	0	0	0	0	0	0	0	0	0	0	0	0	0	0	0	0	0	0	0	0	0	0
NC_007530	1411015	GAAACAGATT.AGAATGAAAG	A	G	40	0	1	1	1	1	1	1	1	1	1	1	1	1	1	1	1	1	1	1	1	1	1	1	1	1	1	1	1	1	1	1	1	1	1	1	1	1	1	1	1
NC_007530	1416137	AAAGATATTG.AAAGAGTACT	A	C	40	0	0	0	0	0	1	0	0	0	0	0	0	0	0	0	0	0	0	0	0	0	0	0	0	0	0	0	0	0	0	0	0	0	0	0	0	0	0	0	0
NC_007530	1417275	AGGATGGCAC.GGAGATAAGT	G	A	40	0	0	0	0	0	1	0	0	0	0	0	0	0	0	0	0	0	0	0	0	0	0	0	0	0	0	0	0	0	0	0	0	0	0	0	0	0	0	0	0
NC_007530	1427847	TTAAAAATTC.GGATAAAAGA	G	C	40	0	1	1	1	1	1	1	1	1	1	1	1	1	1	1	1	1	1	1	1	1	1	1	1	1	1	1	1	1	1	1	1	1	1	1	1	1	1	1	1
NC_007530	1429790	GAAAGTACAG.CAATTATTTC	C	T	40	0	0	0	0	0	0	0	1	0	0	0	0	0	0	0	0	0	0	0	0	0	0	0	0	0	0	0	0	0	0	0	0	0	0	0	0	0	0	0	0
NC_007530	1431790	GCGTATATGG.TCGGTGTTCG	T	C	40	0	0	0	0	0	1	0	0	0	0	0	0	0	0	0	0	0	0	0	0	0	0	0	0	0	0	0	0	0	0	0	0	0	0	0	0	0	0	0	0
NC_007530	1431962	TAGAAGAAAA.AGTTAAGAGG	A	G	40	0	1	1	1	1	1	1	1	1	1	1	1	1	1	1	1	1	1	1	1	1	1	1	1	1	1	1	1	1	1	1	1	1	1	1	1	1	1	1	1
NC_007530	1435693	CCAGCAGCTG.CTGGAAAAAG	C	T	40	0	0	0	0	0	0	0	0	0	0	0	0	0	1	0	0	0	0	0	0	0	0	0	0	0	0	0	0	0	0	0	0	0	0	0	0	0	0	0	0
NC_007530	1436463	AGAATATATT.CGCTATTATA	C	T	40	0	0	0	0	0	0	0	0	0	0	0	0	0	1	0	0	0	0	0	0	0	0	0	0	0	0	0	0	0	0	0	0	0	0	0	0	0	0	0	0
NC_007530	1441440	TTGGAGACGA.GCCATTTTTG	G	T	40	0	0	0	0	0	0	0	0	0	0	0	0	0	0	0	0	0	0	0	0	0	0	0	0	0	0	0	0	0	0	0	0	0	0	0	0	0	0	0	1
NC_007530	1442573	TGTGATTTTA.TGACAAAAAT	T	G	40	0	0	0	0	0	0	0	0	0	0	0	0	0	1	0	0	0	0	0	0	0	0	0	0	0	0	0	0	0	0	0	0	0	0	0	0	0	0	0	0
NC_007530	1445536	CTGTTCGAAC.AGGGAAATCA	A	G	40	0	0	0	0	0	0	0	0	0	0	0	0	0	1	0	0	0	0	0	0	0	0	0	0	0	0	0	0	0	0	0	0	0	0	0	0	0	0	0	0
NC_007530	1445615	CCGTCAAAGG.GCGCAGGATG	G	A	40	0	0	0	0	0	0	0	0	0	0	0	0	0	0	0	0	0	0	0	0	0	0	0	0	0	0	0	0	1	0	0	0	0	0	0	0	0	0	0	0
NC_007530	1448642	ATCAAATAAA.TCAGGGGAAG	T	G	40	0	1	1	1	1	1	1	1	1	1	1	1	1	1	1	1	1	1	1	1	1	1	1	1	1	1	1	1	1	1	1	1	1	1	1	1	1	1	1	1
NC_007530	1449693	ATATTTTATA.TTTTAAATAT	T	C	40	0	1	1	1	1	1	1	1	1	1	1	1	1	1	1	1	1	1	1	1	1	1	1	1	1	1	1	1	1	1	1	1	1	1	1	1	1	1	1	1
NC_007530	1451348	TAACTGTTGC.GAAAAACATT	G	A	40	0	0	0	0	0	0	0	0	0	0	0	0	0	0	0	0	1	0	0	0	0	0	0	0	0	0	0	0	0	0	0	0	0	0	0	0	0	0	0	0
NC_007530	1451489	ATTTGTAAAC.GCTTTAATCA	G	A	40	0	0	0	0	0	0	0	0	0	1	0	0	0	0	0	0	0	0	0	0	0	0	0	0	0	0	0	0	0	0	0	0	0	0	0	0	0	0	0	0
NC_007530	1451825	TAGTGGCGGA.TGATATAAAT	T	C	40	0	0	0	0	0	0	0	0	0	0	0	0	0	0	0	0	0	0	0	0	0	0	0	0	0	0	0	0	0	0	0	1	0	0	0	0	0	0	1	0
NC_007530	1463268	TTAATGTATA.CTGGTATGCA	C	T	40	0	0	0	0	0	1	0	0	0	0	0	0	0	0	0	0	0	0	0	0	0	0	0	0	0	0	0	0	0	0	0	0	0	0	0	0	0	0	0	0
NC_007530	1463294	TGACGAATAA.AGACTATCAA	A	T	40	0	0	0	0	0	0	0	0	0	0	0	0	0	1	0	0	0	0	0	0	0	0	0	0	0	0	0	0	0	0	0	0	0	0	0	0	0	0	0	0
NC_007530	1463773	GAAACTAAAT.CCGAAGCTAA	C	A	40	0	0	0	0	0	0	0	0	0	0	0	0	0	0	0	0	0	0	0	0	0	0	0	0	0	0	0	0	0	0	0	1	0	0	0	0	0	0	1	0
NC_007530	1465199	TGCCAAAAAC.ACAAAAGAAG	A	G	40	0	1	1	1	1	1	1	1	1	1	1	1	1	1	1	1	1	1	1	1	1	1	1	1	1	1	1	1	1	1	1	1	1	1	1	1	1	1	1	1
NC_007530	1470049	ATGAGGGCTA.CGAACTTGAA	C	T	40	0	1	1	1	1	1	1	1	1	0	0	1	1	1	1	0	1	1	1	1	1	1	0	0	0	1	0	0	1	0	1	0	1	1	1	1	1	1	0	0
NC_007530	1478833	ATTTGGTGCA.CCAAATAACG	C	A	40	0	0	0	0	0	0	0	0	0	0	0	0	0	1	0	0	0	0	0	0	0	0	0	0	0	0	0	0	0	0	0	0	0	0	0	0	0	0	0	0
NC_007530	1479737	AAAAGTGCCT.CTTTATAATT	C	T	40	0	1	1	1	1	1	1	1	1	1	1	1	1	1	1	1	1	1	1	1	1	1	1	1	1	1	1	1	1	1	1	1	1	1	1	1	1	1	1	1
NC_007530	1482216	GCTGTTGATT.CAAATGTTTT	C	A	40	0	0	0	0	0	0	0	0	0	0	0	0	0	0	0	0	0	0	0	0	0	0	0	0	1	0	0	0	0	0	0	0	0	0	0	0	0	0	0	0
NC_007530	1482949	TCGTTGGATC.GTAAATGTTT	G	A	40	0	0	1	0	0	0	0	0	0	0	0	0	0	1	0	0	0	0	1	0	0	0	0	0	0	0	0	0	0	0	0	0	0	0	0	0	0	0	0	0
NC_007530	1483138	ATTTGTAAGA.TAAGTACCAT	T	A	40	0	0	0	0	0	0	0	0	0	0	1	0	0	0	0	0	0	0	0	0	0	0	0	0	0	0	0	0	0	0	0	0	0	0	0	0	0	0	0	0
NC_007530	1485616	AGACCCCACC.TAAATTCAGC	T	A	40	0	0	0	0	0	0	0	0	0	0	0	0	0	0	0	0	0	0	1	0	0	0	0	0	0	0	0	0	0	0	0	0	0	0	0	0	0	0	0	0
NC_007530	1485694	AATAATCATT.GGGGGGTCAC	G	C	40	0	0	0	0	0	0	0	0	0	0	0	0	0	0	0	0	0	0	1	0	0	0	0	0	0	0	0	0	0	0	0	0	0	0	0	0	0	0	0	0
NC_007530	1485780	TTTTGGGTTT.ATTTTGTTTG	A	T	40	0	0	0	0	0	0	0	0	0	0	0	0	0	1	0	0	0	0	0	0	0	0	0	0	0	0	0	0	0	0	0	0	0	0	0	0	0	0	0	0
NC_007530	1486119	AAATATGCAA.CAAGATAGAA	C	T	40	0	0	1	0	0	0	0	0	0	0	0	0	0	0	0	0	0	0	0	0	0	0	0	0	0	0	0	0	0	0	0	0	0	0	0	0	0	0	0	0
NC_007530	1491341	ATGAGTGGAT.TGGAGATGTG	T	A	40	0	0	0	0	0	0	0	0	0	0	0	0	0	0	0	0	0	0	0	0	0	0	0	0	0	0	0	0	0	1	0	0	0	0	0	0	0	0	0	0
NC_007530	1492081	AAAGCTTTAA.CATATCGTTT	C	T	40	0	0	0	0	0	0	0	0	0	0	0	0	0	0	0	0	0	0	0	0	0	0	0	0	0	0	0	1	0	0	0	0	0	0	0	0	0	0	0	0
NC_007530	1493280	TCGAATTAAG.CTTGAGGTAG	C	T	40	0	1	1	1	1	1	1	1	1	1	1	1	1	1	1	1	1	1	1	1	1	1	1	1	1	1	1	1	1	1	1	1	1	1	1	1	1	1	1	1
NC_007530	1497602	GTTTACAAAA.CTCGAACGAA	C	T	40	0	0	1	0	0	0	0	0	0	0	0	0	0	1	0	0	0	0	1	0	0	0	0	0	0	0	0	0	0	0	0	0	0	0	0	0	0	0	0	0
NC_007530	1497825	TTTGCGAAAC.TCCAAAAGCG	T	C	40	0	0	0	0	0	0	0	0	0	0	0	0	0	1	0	0	0	0	0	0	0	0	0	0	0	0	0	0	0	0	0	0	0	0	0	0	0	0	0	0
NC_007530	1501129	GGGTAGATTT.CCATTTTTTA	C	T	40	0	0	0	0	0	0	0	0	0	0	0	0	0	0	0	0	0	0	0	0	0	0	0	0	0	0	0	1	0	0	0	0	0	0	0	0	0	0	0	0
NC_007530	1501150	CTATTAAGTT.ATGTAAGATG	A	G	40	0	0	0	0	0	0	0	0	0	0	0	0	0	0	0	0	0	0	0	0	0	0	1	0	0	0	0	0	0	0	0	0	0	0	0	0	0	0	0	0
NC_007530	1506691	GTAGGACATG.AGAAAGTATA	A	G	40	0	0	0	0	0	0	0	0	0	0	0	0	0	0	0	1	0	0	0	0	0	0	0	0	0	0	0	0	0	0	0	0	0	0	0	0	0	0	0	0
NC_007530	1507082	CAGCATGTCC.AAATATCGTT	A	G	40	0	0	0	0	0	0	0	0	0	0	0	0	0	0	0	0	0	0	0	0	0	0	0	0	0	0	0	0	0	1	0	0	0	0	0	0	0	0	0	0
NC_007530	1509870	AAAAGCGAGT.AGTATCGGTA	A	G	40	0	0	1	0	0	0	0	0	0	0	0	0	0	1	0	0	0	0	1	0	0	0	0	0	0	0	0	0	0	0	0	0	0	0	0	0	0	0	0	0
NC_007530	1509887	GTATTCGTGC.GGGGGAAAAA	G	A	40	0	0	1	0	0	0	0	0	0	0	0	0	0	1	0	0	0	0	1	0	0	0	0	0	0	0	0	0	0	0	0	0	0	0	0	0	0	0	0	0
NC_007530	1510345	ATTAAAAGCC.TTACGTTTAA	T	G	40	0	1	0	1	1	0	1	0	1	0	0	1	1	0	1	0	0	1	0	1	0	1	0	0	0	1	0	0	0	0	1	0	1	1	0	1	1	1	0	0
NC_007530	1513341	CTTTAATCTT.GTAAATATAC	G	A	40	0	0	0	0	0	0	0	0	0	0	0	0	0	0	0	0	0	0	1	0	0	0	0	0	0	0	0	0	0	0	0	0	0	0	0	0	0	0	0	0
NC_007530	1523889	TGGAGAATCA.TTAAATATCT	T	G	40	0	0	1	0	0	0	0	0	0	0	0	0	0	1	0	0	0	0	1	0	0	0	0	0	0	0	0	0	1	0	0	0	0	0	0	0	0	0	0	0
NC_007530	1530354	AATTGAAGTT.TCTGCATCAG	T	C	40	0	0	0	0	0	1	0	0	0	0	0	0	0	0	0	0	0	0	0	0	0	0	0	0	0	0	0	0	0	0	0	0	0	0	0	0	0	0	0	0
NC_007530	1531733	TAAGTGTTCC.GGAAATAAAA	G	A	40	0	1	1	1	1	1	1	1	1	1	1	1	1	1	1	1	1	1	1	1	1	1	1	1	1	1	1	1	1	1	1	1	1	1	1	1	1	1	1	1
NC_007530	1537688	ATGTTACATC.TGCAGAACGT	T	C	40	0	0	1	0	0	0	0	0	0	0	0	0	0	1	0	0	0	0	1	0	0	0	0	0	0	0	0	0	0	0	0	0	0	0	0	0	0	0	0	0
NC_007530	1538724	TAGATGAAGA.TGCATTTGGA	T	C	40	0	0	0	0	0	0	0	0	0	0	0	0	0	0	0	0	0	0	0	0	0	0	0	0	0	0	1	0	0	0	0	0	0	0	0	0	0	0	0	0
NC_007530	1542573	AGATTTTGTC.GTGAATATTA	G	A	40	0	1	1	1	1	1	1	1	1	1	1	1	1	1	1	1	1	1	1	1	1	1	1	1	1	1	1	1	1	1	1	1	1	1	1	1	1	1	1	1
NC_007530	1545829	TCATTAGCGG.CGCCGGTAGG	C	A	40	0	0	0	0	0	0	0	0	0	0	0	0	0	0	0	0	1	0	0	0	0	0	0	0	0	0	0	0	0	0	0	0	0	0	0	0	0	0	0	0
NC_007530	1547521	GGAAAATGCC.GAAAAATGTC	G	T	40	0	0	0	0	0	0	0	0	0	0	0	1	0	0	0	0	0	0	0	0	0	0	0	0	0	0	0	0	0	0	0	0	0	0	0	0	0	0	0	0
NC_007530	1548898	AGGCGATTAT.GAAAGCAAAC	G	A	40	0	0	1	0	0	0	0	0	0	0	0	0	0	1	0	0	0	0	1	0	0	0	0	0	0	0	0	0	0	0	0	0	0	0	0	0	0	0	0	0
NC_007530	1550746	TAGAAATTAT.AGAAAATGAA	A	G	40	0	1	1	1	1	1	1	1	1	1	1	1	1	1	1	1	1	1	1	1	1	1	1	1	1	1	1	1	1	1	1	1	1	1	1	1	1	1	1	1
NC_007530	1550827	TTGGAGAACA.TCCACTTGTA	T	G	40	0	0	0	0	0	0	0	0	0	0	0	0	0	0	0	0	0	0	0	0	0	0	0	1	0	0	0	0	0	0	0	0	0	0	0	0	0	0	0	0
NC_007530	1551119	ACTATACAGC.TCGCTTTTGT	T	C	40	0	0	1	0	0	0	0	0	0	0	0	0	0	0	0	0	0	0	0	0	0	0	0	0	0	0	0	0	0	0	0	0	0	0	0	0	0	0	0	0
NC_007530	1560779	CAAATGCAAA.TTGTCAATAA	T	C	40	0	1	1	1	1	1	1	1	1	1	1	1	1	1	1	1	1	1	1	1	1	1	1	1	1	1	1	1	1	1	1	1	1	1	1	1	1	1	1	1
NC_007530	1563412	ATAAAAATAG.CATGTACATA	C	A	40	0	0	0	0	0	0	0	0	0	0	0	0	0	1	0	0	0	0	0	0	0	0	0	0	0	0	0	0	0	0	0	0	0	0	0	0	0	0	0	0
NC_007530	1565908	CAAAAAGGAG.AGAGATGTAT	A	G	40	0	0	0	0	0	0	0	0	0	0	0	0	0	0	0	0	0	0	0	0	0	0	0	0	0	0	0	0	1	0	0	0	0	0	0	0	0	0	0	0
NC_007530	1569434	TAATTGCAAC.GAAACAGAAA	G	A	40	0	0	0	0	0	0	0	0	0	0	0	0	0	0	0	0	0	0	0	0	0	0	1	0	0	0	0	0	0	1	0	0	0	0	0	0	0	0	0	0
NC_007530	1570190	AGATTTAGGG.GAAAAAATCG	G	A	40	0	1	1	1	1	1	1	1	1	1	1	1	1	1	1	1	1	1	1	1	1	1	1	1	1	1	1	1	1	1	1	1	1	1	1	1	1	1	1	1
NC_007530	1571111	AAGGAAAGCT.CCCCACTTGT	C	T	40	0	0	0	0	0	0	0	0	0	0	0	0	0	0	0	1	0	0	0	0	0	0	0	0	0	0	0	0	0	0	0	0	0	0	0	0	0	0	0	0
NC_007530	1571796	GAAATCAAAC.GATTGTTAAA	G	A	40	0	0	0	0	0	0	0	0	0	0	0	0	0	0	0	0	0	0	0	0	0	0	0	0	0	0	0	0	1	0	0	0	0	0	0	0	0	0	0	0
NC_007530	1572965	TTCTAATGAG.TTGGTTATGC	T	C	40	0	1	1	1	1	1	1	1	1	1	1	1	1	1	1	1	1	1	1	1	1	1	1	1	1	1	1	1	1	1	1	1	1	1	1	1	1	1	1	1
NC_007530	1577481	GAAACATTAT.GAGACTATCT	G	A	40	0	0	1	0	0	0	0	0	0	0	0	0	0	1	0	0	0	0	1	0	0	0	0	0	0	0	0	0	0	0	0	0	0	0	0	0	0	0	0	0
NC_007530	1582843	TATGTTAGAT.GGGTCTCCTA	G	A	40	0	0	0	0	0	0	0	0	0	0	0	0	0	0	0	0	1	0	0	0	0	0	0	0	0	0	0	0	0	0	0	0	0	0	0	0	0	0	0	0
NC_007530	1586512	AAATACGAAA.GAATATTGGT	G	T	40	0	0	0	0	0	0	0	0	0	0	0	0	0	0	0	0	0	0	0	0	0	0	0	0	0	0	1	0	0	0	0	0	0	0	0	0	0	0	0	0
NC_007530	1587206	CTTTACTCGG.AATGATTGCG	A	G	40	0	0	0	0	0	0	0	0	0	0	0	0	0	0	0	0	0	0	0	0	0	0	0	0	1	0	0	0	0	0	0	0	0	0	0	0	0	0	0	0
NC_007530	1591329	GGAATGGAAA.TTACGTTGCG	T	C	40	0	0	0	0	0	0	0	0	0	0	0	0	0	0	0	0	0	0	0	0	0	0	0	0	0	0	0	0	0	0	0	0	0	0	0	0	0	0	0	1
NC_007530	1591348	GACACCATCA.GCGGGTATTC	G	T	40	0	0	0	0	0	0	0	0	0	0	0	0	0	0	0	0	0	0	0	0	0	0	0	0	0	0	1	0	0	0	0	0	0	0	0	0	0	0	0	0
NC_007530	1591929	TTGAAAAGCT.CTTAAAAAGT	C	T	40	0	0	1	0	0	0	0	0	0	0	0	0	0	1	0	0	0	0	0	0	0	0	0	0	0	0	0	0	0	0	0	0	0	0	0	0	0	0	0	0
NC_007530	1592798	TTCGTTTTAA.TAAAGCTTAA	T	C	40	0	0	0	0	0	0	0	0	0	0	0	0	0	0	0	0	1	0	0	0	0	0	0	0	0	0	0	0	0	0	0	0	0	0	0	0	0	0	0	0
NC_007530	1594162	TAACGCAAAC.TTTTTCGGTG	T	A	40	0	0	1	0	0	0	0	0	0	0	0	0	0	0	0	0	0	0	0	0	0	0	0	0	0	0	0	0	0	0	0	0	0	0	0	0	0	0	0	0
NC_007530	1596273	TATGTATTTT.CCTTTGATTT	C	G	40	0	0	0	0	0	0	0	0	0	0	0	0	0	1	0	0	0	0	0	0	0	0	0	0	0	0	0	0	0	0	0	0	0	0	0	0	0	0	0	0
NC_007530	1596288	GATTTTTAAA.TATCAGGTAG	T	A	40	0	0	1	0	0	0	0	0	0	0	0	0	0	1	0	0	0	0	0	0	0	0	0	0	0	0	0	0	0	0	0	0	0	0	0	0	0	0	0	0
NC_007530	1596353	AAAAAAATCA.CTATTAATTA	C	A	40	0	0	1	0	0	0	0	0	0	0	0	0	0	0	0	0	0	0	1	0	0	0	0	0	0	0	0	0	0	0	0	0	0	0	0	0	0	0	0	0
NC_007530	1606211	TCTTCTTAAA.CTAAAAAGGA	C	A	40	0	0	0	0	0	1	0	0	0	0	0	0	0	0	0	0	0	0	0	0	0	0	0	0	0	0	0	0	0	0	0	0	0	0	0	0	0	0	0	0
NC_007530	1606762	TGATTAAAAG.CTTTTAATCA	C	T	40	0	0	0	0	0	0	0	0	0	0	0	0	0	1	0	0	0	0	0	0	0	0	0	0	0	0	0	0	0	0	0	0	0	0	0	0	0	0	0	0
NC_007530	1607978	CTAAAAATTC.GAATTAATAA	G	T	40	0	0	0	0	0	1	0	0	0	0	0	0	0	0	0	0	0	0	0	0	0	0	0	0	0	0	0	0	0	0	0	0	0	0	0	0	0	0	0	0
NC_007530	1609921	AAAATATTGT.CGAACATTCT	C	A	40	0	0	0	0	0	0	0	0	0	0	0	0	0	0	0	0	0	0	1	0	0	0	0	0	0	0	0	0	0	0	0	0	0	0	0	0	0	0	0	0
NC_007530	1612053	TTTTTCTCAG.GTCGATCCAT	G	T	40	0	1	1	1	1	1	1	1	1	1	1	1	1	1	1	1	1	1	1	1	1	1	1	1	1	1	1	1	1	1	1	1	1	1	1	1	1	1	1	1
NC_007530	1616347	AACGAAAAAG.TAAAAAGCTG	T	C	40	0	1	1	1	1	1	1	1	1	1	1	1	1	1	1	1	1	1	1	1	1	1	1	1	1	1	1	1	1	1	1	1	1	1	1	1	1	1	1	1
NC_007530	1618029	AGACTCCTAA.TAAAGGAGTC	T	A	40	0	0	1	0	0	0	0	0	0	0	0	0	0	0	0	0	0	0	0	0	0	0	0	0	0	0	0	0	0	0	0	0	0	0	0	0	0	0	0	0
NC_007530	1623525	AAAAATGAAG.TGGCATTTCT	T	A	40	0	0	0	0	0	0	0	0	0	0	0	0	0	1	0	0	0	0	0	0	0	0	0	0	0	0	0	0	0	0	0	0	0	0	0	0	0	0	0	0
NC_007530	1624647	TAACAGCTGC.TGCTGTTATG	T	G	40	0	0	0	0	0	0	0	0	0	0	0	0	0	0	0	0	0	0	1	0	0	0	0	0	0	0	0	0	0	0	0	0	0	0	0	0	0	0	0	0
NC_007530	1627523	ACACCGAGAT.TAATTTCATG	T	C	40	0	1	1	1	1	1	1	1	1	1	1	1	1	1	1	1	1	1	1	1	1	1	1	1	1	1	1	1	1	1	1	1	1	1	1	1	1	1	1	1
NC_007530	1628726	CAATGTCAGA.CCAAATCATT	C	T	40	0	0	0	0	0	0	0	0	0	0	0	0	0	0	0	0	1	0	0	0	0	0	0	0	0	0	0	0	0	0	0	0	0	0	0	0	0	0	0	0
NC_007530	1631215	GCGATTATTG.CTGTTATGAT	C	G	40	0	0	0	0	0	0	0	0	0	0	0	0	0	1	0	0	0	0	0	0	0	0	0	0	0	0	0	0	0	0	0	0	0	0	0	0	0	0	0	0
NC_007530	1632687	CAACATAGTT.GTGGAATAGT	G	A	40	0	1	1	1	1	1	1	1	1	1	1	1	1	1	1	1	1	1	1	1	1	1	1	1	1	1	1	1	1	1	1	1	1	1	1	1	1	1	1	1
NC_007530	1632778	GAAATTCTAT.TATCTTTACT	T	C	40	0	0	1	0	0	0	0	0	0	0	0	0	0	1	0	0	0	0	1	0	0	0	0	0	0	0	0	0	0	0	0	0	0	0	0	0	0	0	0	0
NC_007530	1634812	CTCTCCTTAT.GAAGGCATGT	G	A	40	0	0	0	0	0	0	0	0	0	0	0	0	0	1	0	0	0	0	0	0	0	0	0	0	0	0	0	0	0	0	0	0	0	0	0	0	0	0	0	0
NC_007530	1639335	GTACGCGAAT.CATTTCCTAA	C	A	40	0	0	0	0	0	0	0	0	0	0	0	0	0	0	0	0	1	0	0	0	0	0	0	0	0	0	0	0	0	0	0	0	0	0	0	0	0	0	0	0
NC_007530	1639916	TAATAATGAA.AAAGCTTTTT	A	C	40	0	0	0	0	0	0	0	0	0	0	0	0	0	0	0	0	0	0	1	0	0	0	0	0	0	0	0	0	0	0	0	0	0	0	0	0	0	0	0	0
NC_007530	1667020	GGATCGATGT.GAATCCGGAT	G	A	40	0	0	0	0	0	0	0	0	0	0	0	0	0	0	1	0	0	0	0	0	0	0	0	0	0	0	0	0	0	0	0	0	0	0	0	0	0	0	0	0
NC_007530	1667424	TTCACAATCG.TAAGACGTGG	T	C	40	0	0	0	0	0	0	0	0	0	0	0	0	0	0	1	0	0	0	0	0	0	0	0	0	0	0	0	0	0	0	0	0	0	0	0	0	0	0	0	0
NC_007530	1679984	TCATATAAAC.CAGATCTACC	C	T	40	0	0	0	0	0	1	0	0	0	0	0	0	0	0	0	0	0	0	0	0	0	0	0	0	0	0	0	0	0	0	0	0	0	0	0	0	0	0	0	0
NC_007530	1680143	TTTACTTCGC.GTAGCTTCAA	G	A	40	0	0	0	0	0	0	0	1	0	0	0	0	0	0	0	0	0	0	0	0	1	0	0	0	0	0	0	0	0	0	0	0	0	0	1	0	0	0	0	0
NC_007530	1680363	TTTTATAGAC.ACCCTTTTAA	A	C	40	0	0	0	0	0	0	0	0	0	0	0	0	0	1	0	0	0	0	0	0	0	0	0	0	0	0	0	0	0	0	0	0	0	0	0	0	0	0	0	0
NC_007530	1686261	TTTTTAAGAA.GAATACCAGC	G	A	40	0	0	1	0	0	0	0	0	0	0	0	0	0	0	0	0	0	0	0	0	0	0	0	0	0	0	0	0	0	0	0	0	0	0	0	0	0	0	0	0
NC_007530	1692508	ACCGCGGAAC.CAAAGCCTTT	C	A	40	0	0	1	0	0	0	0	0	0	0	0	0	0	0	0	0	0	0	0	0	0	0	0	0	0	0	0	0	0	0	0	0	0	0	0	0	0	0	0	0
NC_007530	1693181	GCAAAAGAAC.ACGGTGCAGT	A	T	40	0	0	0	0	0	0	0	0	0	0	0	0	0	0	0	0	0	0	0	0	1	0	0	0	0	0	0	0	0	0	0	0	0	0	1	0	0	0	0	0
NC_007530	1698403	GTAGATTATT.TTGGTGAACC	T	A	40	0	0	1	0	0	0	0	0	0	0	0	0	0	1	0	0	0	0	1	0	0	0	0	0	0	0	0	0	0	0	0	0	0	0	0	0	0	0	0	0
NC_007530	1703235	GCAATCTTAG.AATCTGCCTA	A	G	40	0	0	0	0	0	0	0	0	0	0	0	0	0	0	0	0	1	0	0	0	0	0	0	0	0	0	0	0	0	0	0	0	0	0	0	0	0	0	0	0
NC_007530	1703260	AATCAGAAAT.TGCATATCGC	T	G	40	0	0	0	0	0	0	0	0	0	0	0	0	0	0	0	0	1	0	0	0	0	0	0	0	0	0	0	0	0	0	0	0	0	0	0	0	0	0	0	0
NC_007530	1703271	GCATATCGCA.AGCATAATTT	A	G	40	0	0	0	0	0	0	0	0	0	0	0	0	0	0	0	0	1	0	0	0	0	0	0	0	0	0	0	0	0	0	0	0	0	0	0	0	0	0	0	0
NC_007530	1703287	ATTTATTTGG.TCTAAGAGCG	T	G	40	0	0	0	0	0	0	0	0	0	0	0	0	0	0	0	0	1	0	0	0	0	0	0	0	0	0	0	0	0	0	0	0	0	0	0	0	0	0	0	0
NC_007530	1703863	TTATGAAAAC.ACCTTTTTTA	A	C	40	0	0	1	0	0	0	0	0	0	0	0	0	0	0	0	0	0	0	0	0	0	0	0	0	0	0	0	0	0	0	0	0	0	0	0	0	0	0	0	0
NC_007530	1710280	AAAGTGTGTC.TCCGTTATTT	T	C	40	0	0	0	0	0	0	0	0	0	0	0	0	0	0	0	0	0	0	0	0	0	0	0	0	0	0	0	0	0	0	0	0	0	0	0	0	0	0	0	1
NC_007530	1710771	GTCTCTGTCG.CTACGACAAG	C	T	40	0	0	0	0	0	0	0	0	0	0	0	0	0	0	0	0	0	0	0	0	0	0	0	1	0	0	0	0	0	0	0	0	0	0	0	0	0	0	0	0
NC_007530	1714027	AAGTAGAAAG.TGAGATTTCA	T	C	40	0	0	0	0	0	0	0	0	0	0	0	0	0	0	0	0	0	0	0	0	0	0	0	0	0	0	0	0	0	0	0	0	0	1	0	0	0	0	0	0
NC_007530	1717874	TTTTTACATG.TTGATGAACA	T	C	40	0	1	1	1	1	1	1	1	1	1	1	1	1	1	1	1	1	1	1	1	1	1	1	1	1	1	1	1	1	1	1	1	1	1	1	1	1	1	1	1
NC_007530	1721171	TCTCCCTATT.ACAGAGAGCT	A	T	40	0	0	0	0	0	0	0	0	0	0	0	1	0	0	0	0	0	0	0	0	0	0	0	0	0	0	0	0	0	0	0	0	0	0	0	0	0	0	0	0
NC_007530	1721219	TATTCATGAA.GTTCGTCCTG	G	A	40	0	0	1	0	0	0	0	0	0	0	0	0	0	0	0	0	0	0	0	0	0	0	0	0	0	0	0	0	0	0	0	0	0	0	0	0	0	0	0	0
NC_007530	1721288	TATACCGTTA.TCAAATAAAG	T	A	40	0	0	0	0	0	0	0	0	0	0	0	0	0	1	0	0	0	0	0	0	0	0	0	0	0	0	0	0	0	0	0	0	0	0	0	0	0	0	0	0
NC_007530	1723254	GTAATCGTTT.CGATATTATT	C	T	40	0	0	0	0	0	1	0	0	0	0	0	0	0	0	0	0	0	0	0	0	0	0	0	0	0	0	0	0	0	0	0	0	0	0	0	0	0	0	0	0
NC_007530	1724342	AAAAGAGTCT.CGTTCAAATA	C	T	40	0	0	1	0	0	0	0	0	0	0	0	0	0	0	0	0	0	0	0	0	0	0	0	0	0	0	0	0	0	0	0	0	0	0	0	0	0	0	0	0
NC_007530	1727259	TGGGCAGCCC.ATGTGGCCAT	A	C	40	0	0	0	0	0	0	0	0	1	0	0	0	0	0	0	0	0	0	0	0	0	0	0	0	0	0	0	0	0	0	0	0	0	0	0	0	0	0	0	0
NC_007530	1728049	ATATGATAAT.GCTGTGGAAA	G	A	40	0	1	1	1	1	1	1	1	1	1	1	1	1	1	1	1	1	1	1	1	1	1	1	1	1	1	1	1	1	1	1	1	1	1	1	1	1	1	1	1
NC_007530	1731085	GATTGTTGAG.ACGAGTATAT	A	C	40	0	0	0	0	0	0	0	0	0	0	0	0	0	0	0	0	0	0	1	0	0	0	0	0	0	0	0	0	0	0	0	0	0	0	0	0	0	0	0	0
NC_007530	1732414	GCTTAGCAGA.TGCTTATATG	T	C	40	0	0	0	0	0	1	0	0	0	0	0	0	0	0	0	0	0	0	0	0	0	0	0	0	0	0	0	0	0	0	0	0	0	0	0	0	0	0	0	0
NC_007530	1735090	GTGAAAAATA.CGTAAGAGGG	C	T	40	0	0	0	0	0	0	0	0	0	0	0	0	0	0	0	0	0	0	0	0	0	0	1	0	0	0	0	0	0	0	0	0	0	0	0	0	0	0	0	0
NC_007530	1739257	TTAACGAAAG.AAATATCAGC	A	C	40	0	0	0	0	0	0	0	0	0	0	0	0	0	0	0	0	0	0	0	0	0	0	0	1	0	0	0	0	0	0	0	0	0	0	0	0	0	0	0	0
NC_007530	1741963	GGCCCATTAC.TTGGTGGTTA	T	C	40	0	1	0	1	1	0	1	0	1	0	0	1	1	0	1	0	0	1	0	1	0	1	0	0	0	1	0	0	0	0	1	0	1	1	0	1	1	1	0	0
NC_007530	1742266	ATTGCGGGTG.CCGTTATGTC	C	T	40	0	0	0	0	0	0	0	0	0	0	0	0	0	0	0	0	0	0	0	0	0	0	0	0	0	0	0	0	1	0	0	0	0	0	0	0	0	0	0	0
NC_007530	1745277	AACCAAAAAA.CCTCTGAGTT	C	A	40	0	0	0	0	0	0	0	0	0	0	0	0	0	0	0	0	0	0	0	0	0	0	0	0	1	0	0	0	0	0	0	0	0	0	0	0	0	0	0	0
NC_007530	1748416	TAATCTTTAA.TAAGTTACTA	T	A	40	0	0	0	0	0	0	0	0	0	0	0	0	0	1	0	0	0	0	0	0	0	0	0	0	0	0	0	0	0	0	0	0	0	0	0	0	0	0	0	0
NC_007530	1748642	CATGAAAGGA.AAGTGGGTTT	A	T	40	0	0	0	0	0	0	0	0	0	0	0	0	0	0	0	0	1	0	0	0	0	0	0	0	0	0	0	0	0	0	0	0	0	0	0	0	0	0	0	0
NC_007530	1749441	ATGCGTATCG.CAACATTATT	C	A	40	0	0	0	0	0	0	0	0	0	0	0	0	0	0	0	0	1	0	0	0	0	0	0	0	0	0	0	0	0	0	0	0	0	0	0	0	0	0	0	0
NC_007530	1749826	TCCACAGCCT.GTTTTTGTGT	G	A	40	0	0	1	0	0	0	0	0	0	0	0	0	0	1	0	0	0	0	0	0	0	0	0	0	0	0	0	0	0	0	0	0	0	0	0	0	0	0	0	0
NC_007530	1750262	CAAAATTGTA.GCCAGCTGGA	G	T	40	0	0	0	0	0	0	0	0	0	0	0	0	0	0	0	0	1	0	0	0	0	0	0	0	0	0	0	0	0	0	0	0	0	0	0	0	0	0	0	0
NC_007530	1751295	GGAAAGTACT.GATTTTTGTA	G	T	40	0	0	0	0	0	0	0	0	0	0	0	0	0	0	0	0	0	0	0	0	0	0	0	0	1	0	0	0	0	0	0	0	0	0	0	0	0	0	0	0
NC_007530	1753666	TAAGATTGAG.CAATTTATTT	C	T	40	0	0	0	0	0	0	0	0	0	0	0	0	0	1	0	0	0	0	0	0	0	0	0	0	0	0	0	0	0	0	0	0	0	0	0	0	0	0	0	0
NC_007530	1757475	CCCCTTTAGA.TAATTTAGTC	T	A	40	0	0	1	0	0	0	0	0	0	0	0	0	0	0	0	0	0	0	0	0	0	0	0	0	0	0	0	0	0	0	0	0	0	0	0	0	0	0	0	0
NC_007530	1762077	TGAAGGAAGG.ACAACATGTA	A	G	40	0	0	1	0	0	0	0	0	0	0	0	0	0	1	0	0	0	0	1	0	0	0	0	0	0	0	0	0	0	0	0	0	0	0	0	0	0	0	0	0
NC_007530	1774982	TTAAATATGC.TGGGGCTTTG	T	G	40	0	0	1	0	0	0	0	0	0	0	0	0	0	1	0	0	0	0	0	0	0	0	0	0	0	0	0	0	0	0	0	0	0	0	0	0	0	0	0	0
NC_007530	1776654	TCAGCATACG.GCGAAAGAAT	G	A	40	0	1	1	1	1	0	1	0	1	0	0	1	1	1	1	0	1	1	1	1	0	1	0	0	0	1	0	0	1	0	1	0	1	1	0	1	1	1	0	0
NC_007530	1776724	TTTTGAGAAA.GCCTTTTATT	G	A	40	0	0	1	0	0	0	0	0	0	0	0	0	0	0	0	0	0	0	0	0	0	0	0	0	0	0	0	0	0	0	0	0	0	0	0	0	0	0	0	0
NC_007530	1786155	TATCCTGTCC.CAAATGATAT	C	A	40	0	0	0	0	0	0	0	0	0	0	0	0	0	0	0	0	0	0	0	0	0	0	0	0	1	0	0	0	0	0	0	0	0	0	0	0	0	0	0	0
NC_007530	1786390	ATAAAGAAGA.GATGAATAAA	G	A	40	0	0	0	0	0	1	0	0	0	0	0	0	0	0	0	0	0	0	0	0	0	0	0	0	0	0	0	0	0	0	0	0	0	0	0	0	0	0	0	0
NC_007530	1789341	CAGAGAAGCA.GCGGCAATCC	G	A	40	0	0	1	0	0	0	0	0	0	0	0	0	0	1	0	0	0	0	1	0	0	0	0	0	0	0	0	0	0	0	0	0	0	0	0	0	0	0	0	0
NC_007530	1793125	GTTGATAATT.ATTTATTGTA	A	T	40	0	0	0	0	0	0	0	0	0	0	0	0	0	0	0	0	0	0	1	0	0	0	0	0	0	0	0	0	0	0	0	0	0	0	0	0	0	0	0	0
NC_007530	1793139	ATTGTAAAAC.GATAAAAATG	G	A	40	0	1	1	1	1	1	1	1	1	1	1	1	1	1	1	1	1	1	1	1	1	1	1	1	1	1	1	1	1	1	1	1	1	1	1	1	1	1	1	1
NC_007530	1796610	ATGTTGGTTT.TTTAGTCTAT	T	C	40	0	0	0	0	0	0	0	0	0	0	0	0	0	1	0	0	0	0	0	0	0	0	0	0	0	0	0	0	0	0	0	0	0	0	0	0	0	0	0	0
NC_007530	1797708	CTTGTATCAG.TATGTTCTTC	T	C	40	0	1	1	1	1	1	1	1	1	1	1	1	1	1	1	1	1	1	1	1	1	1	1	1	1	1	1	1	1	1	1	1	1	1	1	1	1	1	1	1
NC_007530	1798709	ACATCTTTTT.ATTTATGTAT	A	G	40	0	0	1	0	0	0	0	0	0	0	0	0	0	0	0	0	0	0	1	0	0	0	0	0	0	0	0	0	0	0	0	0	0	0	0	0	0	0	0	0
NC_007530	1798769	CTTCAGGAAC.GTACATAAAT	G	T	40	0	1	1	1	1	1	1	1	1	1	1	1	1	1	1	1	1	1	1	1	1	1	1	1	1	1	1	1	1	1	1	1	1	1	1	1	1	1	1	1
NC_007530	1799640	TGTTTCATGG.CTAGAAGCAT	C	T	40	0	0	0	0	0	0	0	0	0	0	0	0	0	0	0	0	1	0	0	0	0	0	0	0	0	0	0	0	0	0	0	0	0	0	0	0	0	0	0	0
NC_007530	1800637	GGTGGCAGAT.AAAGTGAAAC	A	G	40	0	0	0	0	0	0	0	0	0	0	0	0	0	0	0	0	0	0	0	0	0	0	0	1	0	0	0	0	0	0	0	0	0	0	0	0	0	0	0	0
NC_007530	1804349	AGAGGTGTCT.CGTATATTAT	C	T	40	0	0	0	0	0	1	0	0	0	0	0	0	0	0	0	0	0	0	0	0	0	0	0	0	0	0	0	0	0	0	0	0	0	0	0	0	0	0	0	0
NC_007530	1804618	CTGGCTTTGT.TTACGTAAAT	T	G	40	0	0	0	0	0	1	0	0	0	0	0	0	0	0	0	0	0	0	0	0	0	0	0	0	0	0	0	0	0	0	0	0	0	0	0	0	0	0	0	0
NC_007530	1805690	ACAACAAACT.TAAAAGAAGC	T	A	40	0	0	0	0	0	0	0	0	0	0	0	0	0	0	0	0	0	0	0	0	0	0	0	0	0	0	0	1	0	0	0	0	0	0	0	0	0	0	0	0
NC_007530	1806601	AACTCTCTTT.TTCGTATAAA	T	A	40	0	0	0	0	0	0	0	0	0	0	0	0	0	0	0	0	0	0	1	0	0	0	0	0	0	0	0	0	0	0	0	0	0	0	0	0	0	0	0	0
NC_007530	1810849	ATCCGTGAAC.CGTTTAGCAG	C	T	40	0	0	1	0	0	0	0	0	0	0	0	0	0	1	0	0	0	0	1	0	0	0	0	0	0	0	0	0	0	0	0	0	0	0	0	0	0	0	0	0
NC_007530	1814025	TTACATTGTC.CCCAAATCCA	C	A	40	0	0	0	0	0	0	0	0	0	0	0	0	0	1	0	0	0	0	0	0	0	0	0	0	0	0	0	0	0	0	0	0	0	0	0	0	0	0	0	0
NC_007530	1814297	TTATATTACT.ATATTACGGT	A	G	40	0	0	0	0	0	1	0	0	0	0	0	0	0	0	0	0	0	0	0	0	0	0	0	0	0	0	0	0	0	0	0	0	0	0	0	0	0	0	0	0
NC_007530	1814566	GAGGTGATTC.AGGTGTCAGA	A	G	40	0	0	0	0	0	0	0	0	0	0	0	0	0	0	0	0	1	0	0	0	0	0	0	0	0	0	0	0	0	0	0	0	0	0	0	0	0	0	0	0
NC_007530	1815757	ACTATGCACG.ACCGCTCCAT	A	G	40	0	0	1	0	0	0	0	0	0	0	0	0	0	1	0	0	0	0	1	0	0	0	0	0	0	0	0	0	0	0	0	0	0	0	0	0	0	0	0	0
NC_007530	1817252	TGCATGCATC.AGATTTAGCT	A	C	40	0	0	1	0	0	0	0	0	0	0	0	0	0	0	0	0	0	0	0	0	0	0	0	0	0	0	0	0	0	0	0	0	0	0	0	0	0	0	0	0
NC_007530	1823153	GAATAAGAAT.GTAGTTGTTG	G	C	40	0	1	1	1	1	1	1	1	1	1	1	1	1	1	1	1	1	1	1	1	1	1	1	1	1	1	1	1	1	1	1	1	1	1	1	1	1	1	1	1
NC_007530	1824707	TTACATGTGG.ACAGGGAAGA	A	G	40	0	0	0	0	0	0	0	0	0	0	0	0	0	0	0	0	1	0	0	0	0	0	0	0	0	0	0	0	0	0	0	0	0	0	0	0	0	0	0	0
NC_007530	1824833	CAGAAAATTG.GTCATTTGGT	G	T	40	0	1	1	1	1	1	1	1	1	0	0	1	1	1	1	0	1	1	1	1	1	1	0	0	0	1	0	0	1	0	1	0	1	1	1	1	1	1	0	0
NC_007530	1829326	CATTGCTAAC.TTTATGGTAG	T	G	40	0	0	0	0	0	0	0	0	0	0	0	0	0	0	0	0	0	0	0	0	0	0	0	0	0	0	0	0	0	0	0	0	0	0	0	0	0	0	0	1
NC_007530	1832719	TATTGAAAGA.TGTATCATTA	T	C	40	0	1	1	1	1	1	1	1	1	1	1	1	1	1	1	1	1	1	1	1	1	1	1	1	1	1	1	1	1	1	1	1	1	1	1	1	1	1	1	1
NC_007530	1833130	CACCAATCAT.GGTACTAGAT	G	T	40	0	1	1	1	1	1	1	1	1	1	1	1	1	1	1	1	1	1	1	1	1	1	1	1	1	1	1	1	1	1	1	1	1	1	1	1	1	1	1	1
NC_007530	1835115	CAAGTGCCGG.GCCGTAAAAT	G	A	40	0	1	1	1	1	1	1	1	1	1	1	1	1	1	1	1	1	1	1	1	1	1	1	1	1	1	1	1	1	1	1	1	1	1	1	1	1	1	1	1
NC_007530	1837584	TGAAAAAAAG.CATAGTACAG	C	A	40	0	0	1	0	0	0	0	0	0	0	0	0	0	0	0	0	0	0	0	0	0	0	0	0	0	0	0	0	0	0	0	0	0	0	0	0	0	0	0	0
NC_007530	1841835	CAAGTGGTAG.TGGGAAAACG	T	C	40	0	1	1	1	1	1	1	1	1	1	1	1	1	1	1	1	1	1	1	1	1	1	1	1	1	1	1	1	1	1	1	1	1	1	1	1	1	1	1	1
NC_007530	1846964	CGAAATTGCT.AACGCTTATG	A	G	40	0	0	0	0	0	0	0	0	0	0	0	0	0	0	0	0	0	0	0	0	0	0	0	0	1	0	0	0	0	0	0	0	0	0	0	0	0	0	0	0
NC_007530	1849842	ATATGTGTTT.TTAAATGGGA	T	A	40	0	0	0	0	0	0	0	0	0	0	0	0	0	0	0	0	0	0	1	0	0	0	0	0	0	0	0	0	0	0	0	0	0	0	0	0	0	0	0	0
NC_007530	1849905	AATAGGTAAA.TCAATCTGTA	T	A	40	0	0	0	0	0	0	0	0	0	0	0	0	0	1	0	0	0	0	0	0	0	0	0	0	0	0	0	0	0	0	0	0	0	0	0	0	0	0	0	0
NC_007530	1850864	ACTTGATACA.GGGTATGAGG	G	A	40	0	1	0	1	1	0	1	0	1	0	0	1	1	0	1	0	0	1	0	1	0	1	0	0	0	1	0	0	0	0	1	0	1	1	0	1	1	1	0	0
NC_007530	1851329	ATTAGGTTTC.GCAGAATCAG	G	A	40	0	0	0	0	0	0	0	0	0	0	0	0	0	0	0	0	0	0	0	0	0	0	0	1	0	0	0	0	0	0	0	0	0	0	0	0	0	0	0	0
NC_007530	1854013	AGCTAGCATC.GCTAGCTTTC	G	C	40	0	0	0	0	0	0	0	0	0	0	0	0	0	0	0	0	0	0	1	0	0	0	0	0	0	0	0	0	0	0	0	0	0	0	0	0	0	0	0	0
NC_007530	1854487	CTGGCTCTAT.TTTTTGCCAC	T	C	40	0	0	0	0	0	0	0	0	0	0	0	0	0	1	0	0	0	0	1	0	0	0	0	0	0	0	0	0	0	0	0	0	0	0	0	0	0	0	0	0
NC_007530	1864502	TACGAAATTT.TTAGAGCGAG	T	A	40	0	0	0	0	0	0	0	0	0	0	0	0	0	0	0	0	0	0	1	0	0	0	0	0	0	0	0	0	0	0	0	0	0	0	0	0	0	0	0	0
NC_007530	1865362	GCATCCAACT.CCAAAGAGTA	C	T	40	0	0	0	0	0	0	0	0	0	0	0	0	0	0	0	0	0	0	0	0	0	0	0	0	1	0	0	0	0	0	0	0	0	0	0	0	0	0	0	0
NC_007530	1869461	CTGAGCGTGG.GCTTCATTTT	G	A	40	0	0	0	0	0	0	0	0	0	0	0	0	0	0	0	0	0	0	0	0	0	0	0	0	0	0	0	1	0	0	0	0	0	0	0	0	0	0	0	0
NC_007530	1869680	ATTTACCATC.TTATAAAGTT	T	C	40	0	0	0	0	0	0	0	0	0	0	0	0	0	0	0	0	0	0	0	0	0	0	0	0	0	0	0	0	1	0	0	0	0	0	0	0	0	0	0	0
NC_007530	1870683	AGCTGAAAAA.CTTAATTATA	C	T	40	0	0	0	0	0	1	0	0	0	0	0	0	0	0	0	0	0	0	0	0	0	0	0	0	0	0	0	0	0	0	0	0	0	0	0	0	0	0	0	0
NC_007530	1874194	AAAGTAAGGA.GTACAAGGGA	G	T	40	0	0	1	0	0	0	0	0	0	0	0	0	0	0	0	0	0	0	0	0	0	0	0	0	0	0	0	0	0	0	0	0	0	0	0	0	0	0	0	0
NC_007530	1874215	ACACCTTGTA.CCGCTATCAA	C	G	40	0	0	0	0	0	0	0	0	0	0	0	0	0	0	0	0	0	0	1	0	0	0	0	0	0	0	0	0	0	0	0	0	0	0	0	0	0	0	0	0
NC_007530	1874408	CTATTTAAAT.TTATTATGAT	T	C	40	0	0	0	0	0	0	0	0	0	0	0	0	0	0	0	0	1	0	0	0	0	0	0	0	0	0	0	0	0	0	0	0	0	0	0	0	0	0	0	0
NC_007530	1885269	AAACCCCCAC.TGATTAAAGT	T	A	40	0	0	0	0	0	0	0	0	0	0	0	0	0	0	0	0	0	0	1	0	0	0	0	0	0	0	0	0	0	0	0	0	0	0	0	0	0	0	0	0
NC_007530	1887864	TTGCAAAAAG.TTCGAGAAGA	T	C	40	0	0	0	0	0	0	0	0	0	0	0	0	0	1	0	0	0	0	0	0	0	0	0	0	0	0	0	0	0	0	0	0	0	0	0	0	0	0	0	0
NC_007530	1894397	TTCAATGACT.TTTTTGTGAT	T	A	40	0	0	0	0	0	0	0	0	0	0	0	0	0	1	0	0	0	0	0	0	0	0	0	0	0	0	0	0	0	0	0	0	0	0	0	0	0	0	0	0
NC_007530	1895744	AATTGGTGGT.TTTTCTGCTG	T	G	40	0	0	0	0	0	0	0	0	0	0	0	0	0	0	0	0	0	0	0	0	0	0	0	0	0	0	0	0	0	1	0	0	0	0	0	0	0	0	0	0
NC_007530	1898570	AGCAATTCGC.GAATTGCATT	G	A	40	0	0	0	0	0	0	0	0	0	0	0	0	0	0	0	0	0	0	1	0	0	0	0	0	0	0	0	0	0	0	0	0	0	0	0	0	0	0	0	0
NC_007530	1900124	CTTCAATTTG.GTTCGTAATA	G	T	40	0	0	0	0	0	1	0	0	0	0	0	0	0	0	0	0	0	0	0	0	0	0	0	0	0	0	0	0	0	0	0	0	0	0	0	0	0	0	0	0
NC_007530	1903537	ATATCGATAT.CTTAATTATA	C	A	40	0	0	0	0	0	1	0	0	0	0	0	0	0	0	0	0	0	0	0	0	0	0	0	0	0	0	0	0	0	0	0	0	0	0	0	0	0	0	0	0
NC_007530	1903606	AGGGAAATAC.AGCTGAAATG	A	G	40	0	0	1	0	0	0	0	0	0	0	0	0	0	0	0	0	0	0	0	0	0	0	0	0	0	0	0	0	0	0	0	0	0	0	0	0	0	0	0	0
NC_007530	1908666	GGTTAAAAAT.GTAAATTTCA	G	T	40	0	0	0	0	0	0	0	0	0	0	0	0	0	0	0	0	0	0	0	0	0	0	0	0	0	0	0	0	0	0	0	1	0	0	0	0	0	0	1	0
NC_007530	1911963	GTAATCGGTG.GTATTCACAT	G	A	40	0	0	0	0	0	0	0	0	0	0	0	0	0	0	0	0	0	0	0	0	0	0	1	0	0	0	0	0	0	1	0	1	0	0	0	0	0	0	1	0
NC_007530	1914636	CGAAGAAAAA.GGTTACGATC	G	A	40	0	0	1	0	0	0	0	0	0	0	0	0	0	1	0	0	0	0	1	0	0	0	0	0	0	0	0	0	0	0	0	0	0	0	0	0	0	0	0	0
NC_007530	1914878	TGAAATAATC.CGAATCTTTT	C	T	40	0	1	0	1	1	1	1	1	1	1	1	1	1	0	1	1	1	1	0	1	1	1	1	1	1	1	1	1	1	1	1	1	1	1	1	1	1	1	1	1
NC_007530	1916240	GCCATATAAG.CAAAAGTTAG	C	T	40	0	0	1	0	0	0	0	0	0	0	0	0	0	1	0	0	0	0	1	0	0	0	0	0	0	0	0	0	0	0	0	0	0	0	0	0	0	0	0	0
NC_007530	1920152	TGGAACATTA.TCAATCTCTT	T	C	40	0	0	0	0	0	0	0	0	0	0	0	0	0	1	0	0	0	0	0	0	0	0	0	0	0	0	0	0	0	0	0	0	0	0	0	0	0	0	0	0
NC_007530	1925413	ATCGTTCAAA.TTATTATCGT	T	G	40	0	0	0	0	0	1	0	0	0	0	0	0	0	0	0	0	0	0	0	0	0	0	0	0	0	0	0	0	0	0	0	0	0	0	0	0	0	0	0	0
NC_007530	1925503	GACCATTCAA.AAGATGAGAA	A	T	40	0	0	0	0	0	0	0	0	0	0	0	0	0	0	0	0	0	0	0	0	0	0	0	0	1	0	0	0	0	0	0	0	0	0	0	0	0	0	0	0
NC_007530	1926452	CCGAGATGGA.TATGGTTGCT	T	A	40	0	0	0	0	0	0	0	0	0	0	1	0	0	0	0	0	0	0	0	0	0	0	0	0	0	0	0	0	0	0	0	0	0	0	0	0	0	0	0	0
NC_007530	1928051	TTAAAAGTGA.TGCAGTATTG	T	C	40	0	0	0	0	0	0	0	0	0	0	0	0	0	0	0	0	0	0	0	0	0	0	0	0	0	0	1	0	0	0	0	0	0	0	0	0	0	0	0	0
NC_007530	1930330	AATCCAAAAA.GAAATCGTTA	G	A	40	0	0	1	0	0	0	0	0	0	0	0	0	0	1	0	0	0	0	1	0	0	0	0	0	0	0	0	0	0	0	0	0	0	0	0	0	0	0	0	0
NC_007530	1932917	TAAGTGAATG.AAACGTGAAT	A	G	40	0	0	0	0	0	0	0	0	0	0	0	0	0	0	0	0	0	0	0	0	0	0	0	0	0	0	0	0	0	0	0	1	0	0	0	0	0	0	1	0
NC_007530	1944508	AGAATTAGAA.GCACAAGGGG	G	A	40	0	0	1	0	0	0	0	0	0	0	0	0	0	0	0	0	0	0	0	0	0	0	0	0	0	0	0	0	0	0	0	0	0	0	0	0	0	0	0	0
NC_007530	1948074	CTGAATCGTT.ATGATTCAGT	A	T	40	0	0	0	0	0	0	0	0	0	0	0	0	0	0	0	0	0	0	1	0	0	0	0	0	0	0	0	0	0	0	0	0	0	0	0	0	0	0	0	0
NC_007530	1948662	GCAAAGATCT.GAAATATGAG	G	A	40	0	1	1	1	1	1	1	1	1	1	1	1	1	1	1	1	1	1	1	1	1	1	1	1	1	1	1	1	1	1	1	1	1	1	1	1	1	1	1	1
NC_007530	1949099	TAAACTTGAT.AGGAAGATGA	A	G	40	0	1	1	1	1	1	1	1	1	1	1	1	1	1	1	1	1	1	1	1	1	1	1	1	1	1	1	1	1	1	1	1	1	1	1	1	1	1	1	1
NC_007530	1950257	AGGATTGCAG.TGTATTTCCT	T	C	40	0	1	1	1	1	1	1	1	1	1	1	1	1	1	1	1	1	1	1	1	1	1	1	1	1	1	1	1	1	1	1	1	1	1	1	1	1	1	1	1
NC_007530	1950361	TTCAATAATT.CGTGTATAAG	C	T	40	0	0	0	0	0	0	0	0	0	0	0	0	0	0	0	0	0	0	0	0	0	0	0	0	0	0	0	1	0	0	0	0	0	0	0	0	0	0	0	0
NC_007530	1954568	AGATTTCTCG.GTTCATATAT	G	T	40	0	1	1	1	1	1	1	1	1	1	1	1	1	1	1	1	1	1	1	1	1	1	1	1	1	1	1	1	1	1	1	1	1	1	1	1	1	1	1	1
NC_007530	1956301	CAGTGAAAAC.GGATATATCT	G	A	40	0	0	0	0	0	0	0	0	0	0	0	0	0	0	0	1	0	0	0	0	0	0	0	0	0	0	0	0	0	0	0	0	0	0	0	0	0	0	0	0
NC_007530	1956494	CTCCTATTTT.TTTAAGAAGT	T	C	40	0	0	0	0	0	0	0	0	0	0	0	0	0	0	0	0	0	0	1	0	0	0	0	0	0	0	0	0	0	0	0	0	0	0	0	0	0	0	0	0
NC_007530	1959031	TTTATGGTGC.CAGCAGACAA	C	T	40	0	0	0	0	0	1	0	0	0	0	0	0	0	0	0	0	0	0	0	0	0	0	0	0	0	0	0	0	0	0	0	0	0	0	0	0	0	0	0	0
NC_007530	1960678	TTACATAATT.CTCGTTATTG	C	A	40	0	0	1	0	0	0	0	0	0	0	0	0	0	1	0	0	0	0	0	0	0	0	0	0	0	0	0	0	0	0	0	0	0	0	0	0	0	0	0	0
NC_007530	1962082	CCTGTTCAGA.CGGCTGACGG	C	T	40	0	0	0	0	0	0	0	0	0	0	0	0	0	0	0	0	0	0	0	0	0	0	0	0	0	0	0	1	0	0	0	0	0	0	0	0	0	0	0	0
NC_007530	1966776	AAGCAATTAG.CTCAATATGA	C	T	40	0	0	1	0	0	0	0	0	0	0	0	0	0	1	0	0	0	0	1	0	0	0	0	0	0	0	0	0	0	0	0	0	0	0	0	0	0	0	0	0
NC_007530	1968519	CCGCGGCGGG.AAATTAGAAA	A	G	40	0	0	1	0	0	0	0	0	0	0	0	0	0	1	0	0	0	0	1	0	0	0	0	0	0	0	0	0	0	0	0	0	0	0	0	0	0	0	0	0
NC_007530	1969330	ATTCGAAGGA.TATAACATGA	T	C	40	0	0	0	0	0	0	0	0	0	0	0	0	0	0	0	0	1	0	0	0	0	0	0	0	0	0	0	0	0	0	0	0	0	0	0	0	0	0	0	0
NC_007530	1970592	CAGGAGGAGG.ACTGAACAGT	A	G	40	0	0	0	0	0	0	0	0	0	0	0	0	0	0	0	0	0	0	0	0	0	0	0	0	1	0	0	0	0	0	0	0	0	0	0	0	0	0	0	0
NC_007530	1975689	ATCGCTGAAT.GGAAGTCATT	G	A	40	0	0	0	0	0	0	0	0	0	0	0	0	0	0	0	0	0	0	0	0	0	0	0	0	1	0	0	0	0	0	0	0	0	0	0	0	0	0	0	0
NC_007530	1976190	TTAGAATTAT.ATACTTCGTT	A	G	40	0	0	0	0	0	1	0	0	0	0	0	0	0	0	0	0	0	0	0	0	0	0	0	0	0	0	0	0	0	0	0	0	0	0	0	0	0	0	0	0
NC_007530	1978078	ATAGTCAGCC.GCCTTTTGAA	G	A	40	0	0	0	0	0	0	0	0	0	0	0	0	0	0	0	0	0	0	0	0	0	0	0	0	0	0	0	0	0	0	0	0	0	0	0	0	0	0	0	1
NC_007530	1982730	AGACGGTGCA.GTTGCGATGG	G	C	40	0	1	1	1	1	1	1	1	1	1	1	1	1	1	1	1	1	1	1	1	1	1	1	1	1	1	1	1	1	1	1	1	1	1	1	1	1	1	1	1
NC_007530	1984293	TTTAGCAGAG.AAAATTGATC	A	G	40	0	0	0	0	0	0	0	0	0	0	0	0	0	0	0	0	0	0	0	0	0	0	1	0	0	0	0	0	0	1	0	0	0	0	0	0	0	0	0	0
NC_007530	1990076	CATTTGTATC.TCTATCATTC	T	G	40	0	0	0	0	0	0	0	0	0	0	0	0	0	0	0	0	0	0	0	0	0	0	1	0	0	0	0	0	0	1	0	0	0	0	0	0	0	0	0	0
NC_007530	1990819	ACGCTAATCG.ATACTACAAA	A	T	40	0	0	0	0	0	0	0	0	0	0	0	0	0	0	0	0	0	0	0	0	0	0	0	0	0	0	0	1	0	0	0	0	0	0	0	0	0	0	0	0
NC_007530	1990970	CGTGAAGTTG.CACAGAAATT	C	T	40	0	0	0	0	0	0	0	0	0	0	0	0	0	0	0	0	0	0	0	0	0	0	0	0	0	0	0	0	0	0	0	1	0	0	0	0	0	0	0	0
NC_007530	1992207	AATGGAAGAC.ATGTAAGTAC	A	C	40	0	0	0	0	0	0	0	0	0	0	0	0	0	1	0	0	0	0	0	0	0	0	0	0	0	0	0	0	0	0	0	0	0	0	0	0	0	0	0	0
NC_007530	1992593	ACGTATTTCG.GCAGACGGCA	G	A	40	0	0	0	0	0	0	0	0	0	0	0	0	0	0	0	0	0	0	0	0	0	0	0	0	1	0	0	0	0	0	0	0	0	0	0	0	0	0	0	0
NC_007530	1995294	TGGTGCGGTT.ACTACTTTTA	A	G	40	0	0	1	0	0	0	0	0	0	0	0	0	0	1	0	0	0	0	1	0	0	0	0	0	0	0	0	0	0	0	0	0	0	0	0	0	0	0	0	0
NC_007530	1999108	ATTTGGTTGA.ATGAATATCC	A	G	40	0	0	0	0	0	0	0	0	0	0	0	0	0	0	0	0	0	0	0	0	0	0	0	0	0	0	0	0	0	1	0	0	0	0	0	0	0	0	0	0
NC_007530	2007637	AGATTTTCAT.TGCTAATTAT	T	C	40	0	1	1	1	1	1	1	1	1	0	0	1	1	1	1	0	1	1	1	1	1	1	0	0	0	1	0	0	1	0	1	0	1	1	1	1	1	1	0	0
NC_007530	2007874	GTAACGAAAG.TAGACGATGT	T	C	40	0	0	0	0	0	0	0	0	0	0	0	0	0	0	0	0	0	0	0	0	0	0	0	0	1	0	0	0	0	0	0	0	0	0	0	0	0	0	0	0
NC_007530	2009781	ACAAGATCTT.GTTTAAATAA	G	T	40	0	0	0	0	0	0	0	0	0	0	0	0	0	1	0	0	0	0	0	0	0	0	0	0	0	0	0	0	0	0	0	0	0	0	0	0	0	0	0	0
NC_007530	2018724	AAGTTTTTTC.ATAGAACTAG	A	G	40	0	0	1	0	0	0	0	0	0	0	0	0	0	0	0	0	0	0	0	0	0	0	0	0	0	0	0	0	0	0	0	0	0	0	0	0	0	0	0	0
NC_007530	2021054	CGGATACAAG.GTTAAAACCG	G	A	40	0	0	0	0	0	1	0	0	0	0	0	0	0	0	0	0	0	0	0	0	0	0	0	0	0	0	0	0	0	0	0	0	0	0	0	0	0	0	0	0
NC_007530	2026733	AGAAGTAGCA.TAAATTTACT	T	C	40	0	1	1	1	1	1	1	1	1	1	1	1	1	1	1	1	1	1	1	1	1	1	1	1	1	1	1	1	1	1	1	1	1	1	1	1	1	1	1	1
NC_007530	2029380	TTCGCTTACC.GATAGTTCCA	G	A	40	0	1	1	1	1	1	1	1	1	1	1	1	1	1	1	1	1	1	1	1	1	1	1	1	1	1	1	1	1	1	1	1	1	1	1	1	1	1	1	1
NC_007530	2029601	TTGTTAAATC.AGGGGATCCC	A	G	40	0	0	1	0	0	0	0	0	0	0	0	0	0	0	0	0	0	0	0	0	0	0	0	0	0	0	0	0	0	0	0	0	0	0	0	0	0	0	0	0
NC_007530	2029960	GTTATATACG.GTTAAGCACT	G	T	40	0	0	1	0	0	0	0	0	0	0	0	0	0	1	0	0	0	0	1	0	0	0	0	0	0	0	0	0	0	0	0	0	0	0	0	0	0	0	0	0
NC_007530	2032776	GACGAGAAAG.GGTAAAATAG	G	A	40	0	1	1	1	1	1	1	1	1	1	1	1	1	1	1	1	1	1	1	1	1	1	1	1	1	1	1	1	1	1	1	1	1	1	1	1	1	1	1	1
NC_007530	2040941	AGAAGGGTGC.TTTGCATTTC	T	A	40	0	0	0	0	0	0	0	0	0	0	0	0	0	0	0	0	0	0	1	0	0	0	0	0	0	0	0	0	0	0	0	0	0	0	0	0	0	0	0	0
NC_007530	2042095	ATGGTGAAAT.GGCTGCAGAA	G	T	40	0	1	1	1	1	1	1	1	1	1	1	1	1	1	1	1	1	1	1	1	1	1	1	1	1	1	1	1	1	1	1	1	1	1	1	1	1	1	1	1
NC_007530	2043908	GATGAACAGA.GAAGTATGCG	G	C	40	0	0	0	0	0	0	0	0	0	0	0	0	0	1	0	0	0	0	0	0	0	0	0	0	0	0	0	0	0	0	0	0	0	0	0	0	0	0	0	0
NC_007530	2044607	ATAATAGCAG.CGTTAGCAGC	C	T	40	0	0	0	0	0	0	0	0	0	0	0	0	0	0	0	0	1	0	0	0	0	0	0	0	0	0	0	0	0	0	0	0	0	0	0	0	0	0	0	0
NC_007530	2045407	ACCAGAAAAA.TTATTGTTAA	T	G	40	0	0	0	0	0	0	0	0	0	0	0	0	0	0	0	0	1	0	0	0	0	0	0	0	0	0	0	0	0	0	0	0	0	0	0	0	0	0	0	0
NC_007530	2045712	CTCATATAGG.AGGGATTATA	A	C	40	0	1	1	1	1	1	1	1	1	1	1	1	1	1	1	1	1	1	1	1	1	1	1	1	1	1	1	1	1	1	1	1	1	1	1	1	1	1	1	1
NC_007530	2048157	CGAAAAGACC.TTCGTTATTG	T	C	40	0	0	1	0	0	0	0	0	0	0	0	0	0	1	0	0	0	0	1	0	0	0	0	0	0	0	0	0	0	0	0	0	0	0	0	0	0	0	0	0
NC_007530	2048343	AAATGCAGAA.AGAATGTGAA	A	C	40	0	0	0	0	0	0	0	0	0	0	0	0	0	0	0	0	0	0	1	0	0	0	0	0	0	0	0	0	0	0	0	0	0	0	0	0	0	0	0	0
NC_007530	2048820	TACAATTTCC.AAACATTGAT	A	C	40	0	0	0	0	0	0	0	0	0	0	0	0	0	0	0	0	1	0	0	0	0	0	0	0	0	0	0	0	0	0	0	0	0	0	0	0	0	0	0	0
NC_007530	2051141	ATGAGAGAGC.ACTATTCTAT	A	G	40	0	0	0	0	0	0	0	0	0	0	0	0	0	0	0	0	1	0	0	0	0	0	0	0	0	0	0	0	0	0	0	0	0	0	0	0	0	0	0	0
NC_007530	2055910	AGAAGAAATT.GAACGGCACT	G	T	40	0	0	1	0	0	0	0	0	0	0	0	0	0	1	0	0	0	0	1	0	0	0	0	0	0	0	0	0	0	0	0	0	0	0	0	0	0	0	0	0
NC_007530	2058573	GGTTTTTTAA.GAAAATATAA	G	A	40	0	0	0	0	0	0	0	0	0	0	0	0	0	0	0	0	0	0	0	0	0	0	1	0	0	0	0	0	0	1	0	0	0	0	0	0	0	0	0	0
NC_007530	2060776	TTTGGAAGAA.CATGTGAAAA	C	T	40	0	0	0	0	0	0	0	0	0	1	0	0	0	0	0	0	0	0	0	0	0	0	0	0	0	0	0	0	0	0	0	0	0	0	0	0	0	0	0	0
NC_007530	2064734	ATCACGAAAT.GAAAAGTATA	G	A	40	0	1	0	1	1	0	1	0	1	0	0	1	1	0	1	0	0	1	0	1	0	1	0	0	0	1	0	0	0	0	1	0	1	1	0	1	1	1	0	0
NC_007530	2065371	TAAAAATCAG.GAATATATTT	G	C	40	0	0	0	0	0	0	0	0	0	0	0	0	0	1	0	0	0	0	0	0	0	0	0	0	0	0	0	0	0	0	0	0	0	0	0	0	0	0	0	0
NC_007530	2069326	TACTAAGGTG.GATTCATAAT	G	T	40	0	0	0	0	0	0	0	1	0	0	0	0	0	0	0	0	0	0	0	0	0	0	0	0	0	0	0	0	0	0	0	0	0	0	0	0	0	0	0	0
NC_007530	2072906	TTCAAAATTT.TGAATGACAT	T	A	40	0	0	0	0	0	0	0	0	0	0	0	0	0	0	0	0	0	0	1	0	0	0	0	0	0	0	0	0	0	0	0	0	0	0	0	0	0	0	0	0
NC_007530	2077379	GGAGCAGATT.TTATAATTAT	T	A	40	0	0	1	0	0	0	0	0	0	0	0	0	0	0	0	0	0	0	0	0	0	0	0	0	0	0	0	0	0	0	0	0	0	0	0	0	0	0	0	0
NC_007530	2077944	CTCGGTTCAA.CCAATCGCAT	C	T	40	0	0	0	0	0	1	0	0	0	0	0	0	0	0	0	0	0	0	0	0	0	0	0	0	0	0	0	0	0	0	0	0	0	0	0	0	0	0	0	0
NC_007530	2077994	ATGATGAGTG.GGGAGAAGTA	G	A	40	0	0	0	0	0	0	0	0	0	1	0	0	0	0	0	0	0	0	0	0	0	0	0	0	0	0	0	0	0	0	0	0	0	0	0	0	0	0	0	0
NC_007530	2082573	ATGTGCCAGA.AGAATCGCTA	A	T	40	0	0	0	0	0	0	0	0	0	0	0	0	0	0	0	0	0	0	1	0	0	0	0	0	0	0	0	0	0	0	0	0	0	0	0	0	0	0	0	0
NC_007530	2084917	GATTCACACC.TACCTATTAT	T	C	40	0	0	0	0	0	1	0	0	0	0	0	0	0	0	0	0	0	0	0	0	0	0	0	0	0	0	0	0	0	0	0	0	0	0	0	0	0	0	0	0
NC_007530	2089128	TTGGTAGACC.ACTGCCTGGA	A	G	40	0	0	0	0	0	0	0	0	0	0	0	0	0	0	0	0	0	0	0	0	0	0	0	1	0	0	0	0	0	0	0	0	0	0	0	0	0	0	0	0
NC_007530	2091138	CGCAAATGAT.GGTATTAAAA	G	A	40	0	0	0	0	0	0	0	0	0	0	0	0	0	0	0	0	1	0	0	0	0	0	0	0	0	0	0	0	0	0	0	0	0	0	0	0	0	0	0	0
NC_007530	2100742	CCAAACTCAC.TGAAAATGTT	T	G	40	0	0	0	0	0	0	0	0	0	0	0	0	0	1	0	0	0	0	0	0	0	0	0	0	0	0	0	0	0	0	0	0	0	0	0	0	0	0	0	0
NC_007530	2101633	GAAAATGAAA.ACGTTGTTAA	A	G	40	0	1	1	1	1	1	1	1	1	1	1	1	1	1	1	1	1	1	1	1	1	1	1	1	1	1	1	1	1	1	1	1	1	1	1	1	1	1	1	1
NC_007530	2104753	GAAAAAAAGC.TGGTATTCCT	T	G	40	0	0	1	0	0	0	0	0	0	0	0	0	0	0	0	0	0	0	0	0	0	0	0	0	0	0	0	0	0	0	0	0	0	0	0	0	0	0	0	0
NC_007530	2105507	AGACATTGAA.TGAACAATGT	T	A	40	0	0	0	0	0	0	0	0	0	0	0	0	0	1	0	0	0	0	0	0	0	0	0	0	0	0	0	0	0	0	0	0	0	0	0	0	0	0	0	0
NC_007530	2105736	ACAGGGGGGA.TGAATTTTGA	T	A	40	0	0	0	0	0	0	0	0	0	0	0	0	0	0	0	0	0	0	1	0	0	0	0	0	0	0	0	0	0	0	0	0	0	0	0	0	0	0	0	0
NC_007530	2105891	AAGGAGCAGT.GCCAGTTGGA	G	T	40	0	1	1	1	1	1	1	1	1	0	0	1	1	1	1	0	1	1	1	1	1	1	0	0	0	1	0	0	1	0	1	0	1	1	1	1	1	1	0	0
NC_007530	2106171	AAACAATGAC.CCAAAAGGAA	C	T	40	0	0	0	0	0	0	0	0	0	0	0	0	0	0	0	0	0	0	0	0	0	0	0	0	0	0	0	0	0	0	0	1	0	0	0	0	0	0	0	0
NC_007530	2113910	GGCTAGCTCC.CAGCAATTGG	C	T	40	0	1	1	1	1	1	1	1	1	1	1	1	1	1	1	1	1	1	1	1	1	1	1	1	1	1	1	1	1	1	1	1	1	1	1	1	1	1	1	1
NC_007530	2115451	TTACTGTCTT.GTTTTTCTGA	G	A,T	40	0	1	1	1	1	1	1	1	1	1	1	1	1	1	1	1	1	1	2	1	1	1	1	1	1	1	1	1	1	1	1	1	1	1	1	1	1	1	1	1
NC_007530	2115527	TAAAAAGGTT.ATAGTGGGGA	A	G	40	0	0	0	0	0	1	0	0	0	0	0	0	0	0	0	0	0	0	0	0	0	0	0	0	0	0	0	0	0	0	0	0	0	0	0	0	0	0	0	0
NC_007530	2116366	GACGAAAACG.TTCATTGCAA	T	C	40	0	0	1	0	0	0	0	0	0	0	0	0	0	1	0	0	0	0	1	0	0	0	0	0	0	0	0	0	0	0	0	0	0	0	0	0	0	0	0	0
NC_007530	2118225	TATGAAAATG.CGAAGTGGAC	C	T	40	0	0	0	0	0	0	0	0	0	0	0	0	0	0	0	0	0	0	0	0	0	0	0	0	0	0	0	0	0	0	0	1	0	0	0	0	0	0	1	0
NC_007530	2122215	AAACTCATAC.GAAAGTATGA	G	A	40	0	0	0	0	0	0	0	0	0	0	0	0	0	1	0	0	0	0	0	0	0	0	0	0	0	0	0	0	0	0	0	0	0	0	0	0	0	0	0	0
NC_007530	2122348	TAATTATGAA.TCTAGTCGTT	T	A	40	0	1	1	1	1	1	1	1	1	1	1	1	1	1	1	1	1	1	1	1	1	1	1	1	1	1	1	1	1	1	1	1	1	1	1	1	1	1	1	1
NC_007530	2122796	AGATGCAAAA.CCATTAATTC	C	T	40	0	0	0	0	0	0	0	0	0	0	0	0	0	0	0	0	1	0	0	0	0	0	0	0	0	0	0	0	0	0	0	0	0	0	0	0	0	0	0	0
NC_007530	2174686	AAATTCCTTC.TCAAAAGAAC	T	A	40	0	0	0	0	0	0	0	0	0	0	0	0	0	0	0	0	0	0	1	0	0	0	0	0	0	0	0	0	0	0	0	0	0	0	0	0	0	0	0	0
NC_007530	2174731	ATGTTCTTGT.ATATGTAGAT	A	G	40	0	0	0	0	0	0	0	0	0	0	0	0	0	0	0	0	0	0	0	0	0	0	0	0	0	0	0	1	0	0	0	0	0	0	0	0	0	0	0	0
NC_007530	2176437	AAATTTTACA.TAAGTAGAAA	T	A	40	0	0	1	0	0	0	0	0	0	0	0	0	0	1	0	0	0	0	0	0	0	0	0	0	0	0	0	0	0	0	0	0	0	0	0	0	0	0	0	0
NC_007530	2178917	GGCAGTTAAA.GCTGCAAAAG	G	A	40	0	1	1	1	1	1	1	1	1	1	1	1	1	1	1	1	1	1	1	1	1	1	1	1	1	1	1	1	1	1	1	1	1	1	1	1	1	1	1	1
NC_007530	2182287	GAGAAGTCTG.TCCTTTCTTT	T	C	40	0	0	0	0	0	1	0	0	0	0	0	0	0	0	0	0	0	0	0	0	0	0	0	0	0	0	0	0	0	0	0	0	0	0	0	0	0	0	0	0
NC_007530	2182448	GCTTACAGTT.ATGTGCACGA	A	G	40	0	0	0	0	0	1	0	0	0	0	0	0	0	0	0	0	0	0	0	0	0	0	0	0	0	0	0	0	0	0	0	0	0	0	0	0	0	0	0	0
NC_007530	2184985	TTCCGTAGAG.ACGAAGCAAT	A	G	40	0	0	0	0	0	0	0	0	0	0	0	0	0	0	0	0	1	0	0	0	0	0	0	0	0	0	0	0	0	0	0	0	0	0	0	0	0	0	0	0
NC_007530	2195377	ATGAAAGAAA.CATCTTTTAA	C	T	40	0	0	0	0	0	0	0	0	0	0	0	0	0	0	0	0	1	0	0	0	0	0	0	0	0	0	0	0	0	0	0	0	0	0	0	0	0	0	0	0
NC_007530	2197833	CAATACCGAG.AGCTTGTTTT	A	G	40	0	0	0	0	0	0	0	0	0	0	0	0	0	1	0	0	0	0	0	0	0	0	0	0	0	0	0	0	0	0	0	0	0	0	0	0	0	0	0	0
NC_007530	2198626	ATACGACTGA.CATACGTTTT	C	A	40	0	0	0	0	0	0	0	0	0	0	0	0	0	0	0	0	0	0	0	0	0	0	0	0	0	0	0	0	0	0	0	1	0	0	0	0	0	0	1	0
NC_007530	2200133	TTGACGCTCT.GTCTTGTAAG	G	T	40	0	0	0	0	0	0	0	0	0	0	0	0	0	0	0	0	1	0	0	0	0	0	0	0	0	0	0	0	0	0	0	0	0	0	0	0	0	0	0	0
NC_007530	2200153	TGCTTACATA.GTCGAAAACA	G	A	40	0	0	0	0	0	0	0	0	0	0	0	0	0	0	0	0	1	0	0	0	0	0	0	0	0	0	0	0	0	0	0	0	0	0	0	0	0	0	0	0
NC_007530	2204925	AATGATATGG.CTTGACGCTG	C	A	40	0	1	1	1	1	1	1	1	1	0	0	1	1	1	1	0	1	1	1	1	1	1	0	0	0	1	0	0	1	0	1	0	1	1	1	1	1	1	0	0
NC_007530	2206744	GGGAATATGT.AGAAATAAAC	A	G	40	0	0	0	0	0	1	0	0	0	0	0	0	0	0	0	0	0	0	0	0	0	0	0	0	0	0	0	0	0	0	0	0	0	0	0	0	0	0	0	0
NC_007530	2213896	TGGTTGGAAC.GTCGTACATA	G	A	40	0	0	0	0	0	0	0	0	0	0	0	0	0	0	0	0	0	0	0	0	0	0	0	0	0	0	0	0	0	0	0	0	0	0	0	0	0	0	0	1
NC_007530	2216839	CCTATAAAAT.GGCTGGTTTC	G	T	40	0	0	0	0	0	0	0	0	0	0	0	0	0	0	0	0	0	0	1	0	0	0	0	0	0	0	0	0	0	0	0	0	0	0	0	0	0	0	0	0
NC_007530	2220440	GGCGAATAAA.ATAATTGCGA	A	T	40	0	0	0	0	0	0	0	0	0	0	0	0	0	0	0	0	0	0	0	0	0	0	0	0	0	0	0	0	0	0	1	0	0	0	0	0	0	0	0	0
NC_007530	2222591	ATAATGTTGT.TTCATGTAGA	T	A	40	0	0	0	0	0	0	0	0	0	0	0	0	0	0	0	0	0	0	1	0	0	0	0	0	0	0	0	0	0	0	0	0	0	0	0	0	0	0	0	0
NC_007530	2222623	GAAATGATTT.AAATTATATC	A	C	40	0	0	1	0	0	0	0	0	0	0	0	0	0	0	0	0	0	0	0	0	0	0	0	0	0	0	0	0	0	0	0	0	0	0	0	0	0	0	0	0
NC_007530	2227499	AAATGCTTAA.GAATTTACAT	G	T	40	0	0	1	0	0	0	0	0	0	0	0	0	0	0	0	0	0	0	0	0	0	0	0	0	0	0	0	0	0	0	0	0	0	0	0	0	0	0	0	0
NC_007530	2231633	AAATAAGAGT.CTTTTTTATA	C	T	40	0	0	0	0	0	0	0	0	0	0	0	0	0	1	0	0	0	0	0	0	0	0	0	0	0	0	0	0	0	0	0	0	0	0	0	0	0	0	0	0
NC_007530	2234956	AAAGATAGCT.GAAGACAAAT	G	T	40	0	0	0	0	0	0	0	0	0	0	0	0	0	1	0	0	0	0	0	0	0	0	0	0	0	0	0	0	0	0	0	0	0	0	0	0	0	0	0	0
NC_007530	2236157	AATGGTTACA.ACAAGACTGT	A	C	40	0	0	0	0	0	0	0	0	0	0	0	0	0	0	0	0	0	0	0	0	0	0	0	0	0	0	0	0	0	0	0	0	0	0	1	0	0	0	0	0
NC_007530	2238276	GTAAAAAAAG.GTATTGAAAT	G	A	40	0	1	0	1	1	0	1	0	1	0	0	1	1	0	1	0	0	1	0	1	0	1	0	0	0	1	0	0	0	0	1	0	1	1	0	1	1	1	0	0
NC_007530	2239830	TTATCCATTT.GGAGTAATAA	G	A	40	0	0	1	0	0	0	0	0	0	0	0	0	0	1	0	0	0	0	1	0	0	0	0	0	0	0	0	0	0	0	0	0	0	0	0	0	0	0	0	0
NC_007530	2244358	TAACCGACCA.GTATATATAA	G	C	40	0	0	0	0	0	0	0	0	0	0	0	0	0	0	0	0	0	0	0	0	0	0	1	0	0	0	0	0	0	0	0	0	0	0	0	0	0	0	0	0
NC_007530	2244374	ATAATTAATA.CTGGAGGGAA	C	A	40	0	0	0	0	0	1	0	0	0	0	0	0	0	0	0	0	0	0	0	0	0	0	0	0	0	0	0	0	0	0	0	0	0	0	0	0	0	0	0	0
NC_007530	2249845	AGTGAATATC.ATAATAAAGG	A	G	40	0	1	1	1	1	1	1	1	1	0	0	1	1	1	1	0	1	1	1	1	1	1	0	0	0	1	0	0	1	0	1	0	1	1	1	1	1	1	0	0
NC_007530	2252840	ATAGGCTATA.CTAAAATACA	C	A	40	0	0	0	0	0	0	0	0	0	0	0	0	0	1	0	0	0	0	0	0	0	0	0	0	0	0	0	0	0	0	0	0	0	0	0	0	0	0	0	0
NC_007530	2253389	GATAGATGCC.ATATAGCGGG	A	G	40	0	1	1	1	1	1	1	1	1	1	1	1	1	1	1	1	1	1	1	1	1	1	1	1	1	1	1	1	1	1	1	1	1	1	1	1	1	1	1	1
NC_007530	2255359	TAAATAAAAT.GTCCCTCCAT	G	A	40	0	0	0	0	0	0	0	0	0	0	0	0	0	0	0	0	0	0	1	0	0	0	0	0	0	0	0	0	0	0	0	0	0	0	0	0	0	0	0	0
NC_007530	2255573	CCTGTTTACC.TGAAGGATAA	T	C	40	0	0	0	0	0	0	0	0	0	0	0	0	0	0	0	0	0	0	0	0	0	0	0	0	0	0	1	0	0	0	0	0	0	0	0	0	0	0	0	0
NC_007530	2256078	CTCTTTATTT.TTCTCATCAT	T	A	40	0	0	0	0	0	0	0	0	0	0	0	0	0	0	0	0	0	0	1	0	0	0	0	0	0	0	0	0	0	0	0	0	0	0	0	0	0	0	0	0
NC_007530	2264407	CATTTAAACC.GAACAAAAGA	G	A	40	0	0	1	0	0	0	0	0	0	0	0	0	0	1	0	0	0	0	1	0	0	0	0	0	0	0	0	0	0	0	0	0	0	0	0	0	0	0	0	0
NC_007530	2267796	ACAGTTTATT.TGGTACGATA	T	C	40	0	0	0	0	0	0	0	0	0	0	0	0	0	0	0	0	0	0	0	0	0	0	1	0	0	0	0	0	0	0	0	0	0	0	0	0	0	0	0	0
NC_007530	2270319	AAATAATTGG.ATTGAACAAT	A	T	40	0	0	1	0	0	0	0	0	0	0	0	0	0	0	0	0	0	0	0	0	0	0	0	0	0	0	0	0	0	0	0	0	0	0	0	0	0	0	0	0
NC_007530	2271933	CCATCCTTCG.CTTTATTTGA	C	T	40	0	1	1	1	1	1	1	1	1	1	1	1	1	1	1	1	1	1	1	1	1	1	1	1	1	1	1	1	1	1	1	1	1	1	1	1	1	1	1	1
NC_007530	2274534	TCAGGTGGAC.AAAAACAACG	A	G	40	0	0	0	0	0	0	0	0	0	0	0	0	0	0	0	0	0	0	0	0	0	0	0	0	0	0	0	0	0	1	0	0	0	0	0	0	0	0	0	0
NC_007530	2276190	GTATTTATTT.GCTGGGTCAA	G	A	40	0	0	0	0	0	0	0	0	0	0	0	0	0	0	0	0	0	0	0	0	0	0	0	0	0	0	0	1	0	0	0	0	0	0	0	0	0	0	0	0
NC_007530	2276679	GGTTTCTCTA.GAAAGGAGAA	G	A	40	0	0	0	0	0	0	0	0	0	0	0	0	0	0	0	0	0	0	1	0	0	0	0	0	0	0	0	0	0	0	0	0	0	0	0	0	0	0	0	0
NC_007530	2279944	AGAGTTTAAT.AGCAGCCTTG	A	G	40	0	0	0	0	0	0	0	0	0	0	0	0	0	0	0	0	0	0	0	0	0	0	0	0	0	0	0	1	0	0	0	0	0	0	0	0	0	0	0	0
NC_007530	2280539	GATTTAATTG.AAACAGAATG	A	G	40	0	0	0	0	0	0	0	0	0	0	0	0	0	0	0	0	1	0	0	0	0	0	0	0	0	0	0	0	0	0	0	0	0	0	0	0	0	0	0	0
NC_007530	2285771	TAATTTTTTG.TGCTGCTTTC	T	G	40	0	0	0	0	0	0	0	0	0	0	0	0	0	1	0	0	0	0	0	0	0	0	0	0	0	0	0	0	0	0	0	0	0	0	0	0	0	0	0	0
NC_007530	2289497	GATATAACCG.ATTTAATTCA	A	G	40	0	0	0	0	0	0	0	0	0	0	0	0	0	0	0	0	0	0	0	0	0	0	0	0	0	0	0	0	0	0	0	0	0	0	0	0	0	0	0	1
NC_007530	2289661	GGTGTGAAAC.CAATATTCCA	C	G	40	0	0	0	0	0	0	0	0	0	0	0	0	0	0	0	0	0	0	0	0	0	0	1	0	0	0	0	0	0	1	0	1	0	0	0	0	0	0	1	0
NC_007530	2295160	GTGCAAGAAA.CATGGGGCGC	C	T	40	0	0	1	0	0	0	0	0	0	0	0	0	0	1	0	0	0	0	0	0	0	0	0	0	0	0	0	0	0	0	0	0	0	0	0	0	0	0	0	0
NC_007530	2299647	AGCGGTATGG.AGGAAGAAAA	A	G	40	0	1	1	1	1	1	1	1	1	1	1	1	1	1	1	1	1	1	1	1	1	1	1	1	1	1	1	1	1	1	1	1	1	1	1	1	1	1	1	1
NC_007530	2306868	GAAATCTATG.CTTTTAGCCG	C	T	40	0	0	0	0	0	1	0	0	0	0	0	0	0	0	0	0	0	0	0	0	0	0	0	0	0	0	0	0	0	0	0	0	0	0	0	0	0	0	0	0
NC_007530	2311722	CGCCAGCTAT.GTCTCTTTAT	G	T	40	0	0	1	0	0	0	0	0	0	0	0	0	0	0	0	0	0	0	0	0	0	0	0	0	0	0	0	0	0	0	0	0	0	0	0	0	0	0	0	0
NC_007530	2313100	GCACCTTCCA.TCCTTTTCCT	T	C	40	0	0	0	0	0	0	0	0	0	0	0	0	0	0	0	0	0	0	1	0	0	0	0	0	0	0	0	0	0	0	0	0	0	0	0	0	0	0	0	0
NC_007530	2313643	AAAGAAAGGT.ATTCCTTGCT	A	G	40	0	1	1	1	1	1	1	1	1	1	1	1	1	1	1	1	1	1	1	1	1	1	1	1	1	1	1	1	1	1	1	1	1	1	1	1	1	1	1	1
NC_007530	2317713	TAAAAGAGGG.GAATGTAAAA	G	T	40	0	0	0	0	0	1	0	0	0	0	0	0	0	0	0	0	0	0	0	0	0	0	0	0	0	0	0	0	0	0	0	0	0	0	0	0	0	0	0	0
NC_007530	2319075	GAAAGAAAAT.GCATAGTGCA	G	A	40	0	0	0	0	0	0	0	0	0	0	0	0	0	1	0	0	0	0	0	0	0	0	0	0	0	0	0	0	0	0	0	0	0	0	0	0	0	0	0	0
NC_007530	2320736	TTATAGGCTA.CTTTTTTGTA	C	T	40	0	0	1	0	0	0	0	0	0	0	0	0	0	0	0	0	0	0	0	0	0	0	0	0	0	0	0	0	0	0	0	0	0	0	0	0	0	0	0	0
NC_007530	2322579	TTCTGTTGCA.GAACCCTTAG	G	A	40	0	0	0	0	0	0	0	0	0	0	0	0	0	1	0	0	0	0	0	0	0	0	0	0	0	0	0	0	0	0	0	0	0	0	0	0	0	0	0	0
NC_007530	2324879	GATTATCATA.CTCAAAAGTA	C	T	40	0	0	0	0	0	0	0	0	0	0	0	0	0	0	0	0	1	0	0	0	0	0	0	0	0	0	0	0	0	0	0	0	0	0	0	0	0	0	0	0
NC_007530	2329031	ATTGCGGAGG.CTGCTGTTCG	C	T	40	0	0	1	0	0	0	0	0	0	0	0	0	0	1	0	0	0	0	1	0	0	0	0	0	0	0	0	0	0	0	0	0	0	0	0	0	0	0	0	0
NC_007530	2330740	CTTGTAAAAA.AAATTGTAAA	A	G	40	0	0	0	0	0	0	0	0	0	0	0	0	0	0	0	0	0	0	0	0	0	0	1	0	0	0	0	0	0	1	0	1	0	0	0	0	0	0	1	0
NC_007530	2332200	ATTTTCGGAA.CCATATAGCT	C	T	40	0	1	0	1	1	1	1	1	1	1	1	1	1	1	1	1	1	1	1	1	1	1	1	1	1	1	1	1	1	1	1	1	1	1	1	1	1	1	1	1
NC_007530	2345473	CGTGAATAGT.CCGAAACAAA	C	T	40	0	0	0	0	0	0	0	0	0	0	1	0	0	0	0	0	0	0	0	0	0	0	0	0	0	0	0	0	0	0	0	0	0	0	0	0	0	0	0	0
NC_007530	2346555	CCTTAAAGAA.ATAATAATAG	A	G	40	0	0	0	0	0	1	0	0	0	0	0	0	0	0	0	0	0	0	0	0	0	0	0	0	0	0	0	0	0	0	0	0	0	0	0	0	0	0	0	0
NC_007530	2355832	ATCCAACTTA.GAACCTGAAT	G	A	40	0	0	0	0	0	0	0	0	0	0	0	0	0	0	0	0	0	0	0	0	0	0	0	0	1	0	0	0	0	0	0	0	0	0	0	0	0	0	0	0
NC_007530	2356321	TGCTTGGGGG.CAAATTTCTT	C	A	40	0	0	0	0	0	0	0	0	0	0	0	0	0	1	0	0	0	0	0	0	0	0	0	0	0	0	0	0	0	0	0	0	0	0	0	0	0	0	0	0
NC_007530	2356897	AGTATGAAAT.GAATTATAAA	G	C	40	0	1	0	1	1	0	1	0	1	0	0	1	1	0	1	0	0	1	0	1	0	1	0	0	0	1	0	0	0	0	1	0	1	1	0	1	1	1	0	0
NC_007530	2357263	TGATAGTATA.TCTTCCTTCT	T	C	40	0	0	0	0	0	0	0	0	0	0	0	0	0	0	0	0	0	0	0	0	0	0	1	0	0	0	0	0	0	0	0	0	0	0	0	0	0	0	0	0
NC_007530	2357353	TAGTTAATTT.GTATCATTCA	G	T	40	0	0	1	0	0	0	0	0	0	0	0	0	0	0	0	0	0	0	0	0	0	0	0	0	0	0	0	0	0	0	0	0	0	0	0	0	0	0	0	0
NC_007530	2361203	GGAGAGAAGG.CTATTTCAAG	C	T	40	0	0	0	0	0	0	0	0	0	0	0	0	0	0	0	0	0	0	0	0	0	0	0	0	0	0	0	0	0	0	0	0	0	0	0	0	0	0	1	0
NC_007530	2361738	GCCGTTTTTT.CTAGATTTAG	C	T	40	0	0	1	0	0	0	0	0	0	0	0	0	0	0	0	0	0	0	0	0	0	0	0	0	0	0	0	0	0	0	0	0	0	0	0	0	0	0	0	0
NC_007530	2361751	GATTTAGAGA.TAATCGGCTT	T	A	40	0	0	1	0	0	0	0	0	0	0	0	0	0	0	0	0	0	0	0	0	0	0	0	0	0	0	0	0	0	0	0	0	0	0	0	0	0	0	0	0
NC_007530	2362340	TAAGATAGGA.CAAAGACTAG	C	A	40	0	0	1	0	0	0	0	0	0	0	0	0	0	1	0	0	0	0	1	0	0	0	0	0	0	0	0	0	0	0	0	0	0	0	0	0	0	0	0	0
NC_007530	2363020	TTTACCCACC.AAAATACTCC	A	C	40	0	1	1	1	1	1	1	1	1	1	1	1	1	1	1	1	1	1	1	1	1	1	1	1	1	1	1	1	1	1	1	1	1	1	1	1	1	1	1	1
NC_007530	2363812	ATAGCTATGC.TTTTAAAATA	T	G	40	0	0	1	0	0	0	0	0	0	0	0	0	0	0	0	0	0	0	0	0	0	0	0	0	0	0	0	0	0	0	0	0	0	0	0	0	0	0	0	0
NC_007530	2364237	TAAGCCAATA.GGAATATTCA	G	A	40	0	0	0	0	0	0	0	0	0	0	0	0	0	0	0	0	1	0	0	0	0	0	0	0	0	0	0	0	0	0	0	0	0	0	0	0	0	0	0	0
NC_007530	2365604	TGTACGACTT.TTCTATACAG	T	A	40	0	0	0	0	0	0	0	0	0	0	0	0	0	0	0	0	0	0	1	0	0	0	0	0	0	0	0	0	0	0	0	0	0	0	0	0	0	0	0	0
NC_007530	2366950	TGTTGGAAGA.GGTGGCTGAA	G	A	40	0	0	0	0	0	1	0	0	0	0	0	0	0	0	0	0	0	0	0	0	0	0	0	0	0	0	0	0	0	0	0	0	0	0	0	0	0	0	0	0
NC_007530	2367490	CGGTGCGTTA.GAAAGGTTAT	G	A	40	0	0	1	0	0	0	0	0	0	0	0	0	0	1	0	0	0	0	1	0	0	0	0	0	0	0	0	0	0	0	0	0	0	0	0	0	0	0	0	0
NC_007530	2368181	ACAATCTTCC.GCTACTATAA	G	C	40	0	0	1	0	0	0	0	0	0	0	0	0	0	0	0	0	0	0	0	0	0	0	0	0	0	0	0	0	0	0	0	0	0	0	0	0	0	0	0	0
NC_007530	2371243	TCAATCGCAG.TATTAGCTGT	T	C	40	0	1	1	1	1	1	1	1	1	1	1	1	1	1	1	1	1	1	1	1	1	1	1	1	1	1	1	1	1	1	1	1	1	1	1	1	1	1	1	1
NC_007530	2373379	TTACAGAGGC.GGGATTATCG	G	A	40	0	0	0	0	0	0	0	0	0	0	1	0	0	0	0	0	0	0	0	0	0	0	0	0	0	0	0	0	0	0	0	0	0	0	0	0	0	0	0	0
NC_007530	2373661	CATTATTCGA.GGGCAAAAAA	G	A	40	0	1	1	1	1	1	1	1	1	1	1	1	1	1	1	1	1	1	1	1	1	1	1	1	1	1	1	1	1	1	1	1	1	1	1	1	1	1	1	1
NC_007530	2375998	AGTTTATAAA.TTTATGCGAT	T	G	40	0	0	0	0	0	0	0	0	0	0	0	0	0	0	0	0	0	0	0	0	0	0	1	0	0	0	0	0	0	0	0	0	0	0	0	0	0	0	0	0
NC_007530	2378192	TAGAAGCTGC.CGCGATTGGT	C	G	40	0	0	0	0	0	0	0	0	0	0	0	0	0	0	0	0	0	0	0	0	0	0	0	0	0	0	0	0	0	0	0	1	0	0	0	0	0	0	0	0
NC_007530	2382262	GCTCGGAAAA.CTTCGTTACT	C	A	40	0	0	1	0	0	0	0	0	0	0	0	0	0	0	0	0	0	0	0	0	0	0	0	0	0	0	0	0	0	0	0	0	0	0	0	0	0	0	0	0
NC_007530	2383389	TTGTAATCAG.TTCGCTTTTT	T	C,G	40	0	0	1	0	0	0	0	0	0	0	0	0	0	1	0	0	0	0	1	0	0	0	0	0	2	0	0	0	0	0	0	0	0	0	0	0	0	0	0	0
NC_007530	2387014	AATTTCTGGA.GGTTCTTTAA	G	A	40	0	0	0	0	0	0	0	0	0	0	0	0	0	0	0	0	1	0	0	0	0	0	0	0	0	0	0	0	0	0	0	0	0	0	0	0	0	0	0	0
NC_007530	2387683	TCCGAATTAT.CGTGGTGTTG	C	T	40	0	0	0	0	0	1	0	0	0	0	0	0	0	0	0	0	0	0	0	0	0	0	0	0	0	0	0	0	0	0	0	0	0	0	0	0	0	0	0	0
NC_007530	2388289	TATTCTTTCG.CTTTTTATTT	C	A	40	0	0	0	0	0	0	0	0	0	0	0	0	0	0	0	0	0	0	1	0	0	0	0	0	0	0	0	0	0	0	0	0	0	0	0	0	0	0	0	0
NC_007530	2397185	GAAAGAAGAT.CTAATTTCTT	C	G	40	0	0	0	0	0	0	0	0	0	0	0	0	0	0	0	0	0	0	1	0	0	0	0	0	0	0	0	0	0	0	0	0	0	0	0	0	0	0	0	0
NC_007530	2397234	AGTATTTTAT.GTCCCACATA	G	A	40	0	0	1	0	0	0	0	0	0	0	0	0	0	0	0	0	0	0	0	0	0	0	0	0	0	0	0	0	0	0	0	0	0	0	0	0	0	0	0	0
NC_007530	2397251	ATACGAAATT.TTTTATTAAG	T	A	40	0	0	0	0	0	0	0	0	0	0	0	0	0	1	0	0	0	0	0	0	0	0	0	0	0	0	0	0	0	0	0	0	0	0	0	0	0	0	0	0
NC_007530	2400304	TTATTCCATC.GTATAATTGC	G	C	40	0	0	0	0	0	0	0	0	0	0	0	0	0	0	0	0	0	0	0	0	0	0	0	0	1	0	0	0	0	0	0	0	0	0	0	0	0	0	0	0
NC_007530	2401039	CAAGTCATTG.CAACACCGAA	C	T	40	0	0	0	0	0	1	0	0	0	0	0	0	0	0	0	0	0	0	0	0	0	0	0	0	0	0	0	0	0	0	0	0	0	0	0	0	0	0	0	0
NC_007530	2402579	ATTGCCTATT.CAAAGATGCT	C	T	40	0	0	1	0	0	0	0	0	0	0	0	0	0	1	0	0	0	0	1	0	0	0	0	0	0	0	0	0	0	0	0	0	0	0	0	0	0	0	0	0
NC_007530	2404871	TTCTTCATAC.GTTTTATAGT	G	T	40	0	0	1	0	0	0	0	0	0	0	0	0	0	1	0	0	0	0	1	0	0	0	0	0	0	0	0	0	0	0	0	0	0	0	0	0	0	0	0	0
NC_007530	2406723	TACAGGTAAC.CAACTCGTTG	C	T	40	0	0	0	0	0	0	0	0	0	0	0	0	0	0	0	0	0	0	0	0	0	0	1	0	0	0	0	0	0	0	0	0	0	0	0	0	0	0	0	0
NC_007530	2412248	TGAAGAATTG.ATTAAATTTA	A	G	40	0	0	0	0	0	0	0	0	0	0	0	0	0	1	0	0	0	0	1	0	0	0	0	0	0	0	0	0	0	0	0	0	0	0	0	0	0	0	0	0
NC_007530	2412803	ACAAACGATG.TGGGGATTTG	T	A	40	0	0	0	0	0	0	0	0	0	0	0	0	0	0	0	0	0	0	0	0	0	0	0	0	0	0	0	1	0	0	0	0	0	0	0	0	0	0	0	0
NC_007530	2416133	ATGGATATGG.GAAAAAAGCC	G	A	40	0	0	0	0	0	0	0	0	0	0	0	0	0	0	0	0	0	0	0	0	0	0	0	0	0	0	0	0	0	0	0	0	0	0	0	0	0	0	0	1
NC_007530	2417997	TTGTATAAAA.GTATCCTTTT	G	A	40	0	0	0	0	0	0	0	0	0	0	0	0	0	0	0	0	0	0	1	0	0	0	0	0	0	0	0	0	0	0	0	0	0	0	0	0	0	0	0	0
NC_007530	2422006	GGATGCACAA.GTGAAGTCGA	G	A	40	0	0	1	0	0	0	0	0	0	0	0	0	0	1	0	0	0	0	1	0	0	0	0	0	0	0	0	0	0	0	0	0	0	0	0	0	0	0	0	0
NC_007530	2423657	ATTTAAAAAG.ATATTTGGAA	A	G	40	0	1	1	1	1	1	1	1	1	1	1	1	1	1	1	1	1	1	1	1	1	1	1	1	1	1	1	1	1	1	1	1	1	1	1	1	1	1	1	1
NC_007530	2423864	GGGAGGGGAA.TGTTTATTAT	T	C	40	0	0	0	0	0	1	0	0	0	0	0	0	0	0	0	0	0	0	0	0	0	0	0	0	0	0	0	0	0	0	0	0	0	0	0	0	0	0	0	0
NC_007530	2424305	TGGATAAACG.TAATAATTTC	T	C	40	0	1	1	1	1	1	1	1	1	1	1	1	1	1	1	1	1	1	1	1	1	1	1	1	1	1	1	1	1	1	1	1	1	1	1	1	1	1	1	1
NC_007530	2424494	TCGGTCTTTT.CTCAGTATAT	C	A	40	0	0	0	0	0	0	0	0	0	0	0	0	0	1	0	0	0	0	0	0	0	0	0	0	0	0	0	0	0	0	0	0	0	0	0	0	0	0	0	0
NC_007530	2425468	ATGACTTTTC.GTCAGTTCGC	G	A	40	0	0	0	0	0	0	0	0	0	0	0	0	0	0	0	0	0	0	0	0	0	0	1	0	0	0	0	0	0	1	0	1	0	0	0	0	0	0	1	0
NC_007530	2431686	AAATTTCAAA.AGAGCTTTTC	A	G	40	0	0	0	0	0	0	0	0	0	0	0	0	0	1	0	0	0	0	0	0	0	0	0	0	0	0	0	0	0	0	0	0	0	0	0	0	0	0	0	0
NC_007530	2438175	TATGTATATT.GTATAATTCA	G	T	40	0	0	0	0	0	1	0	0	0	0	0	0	0	0	0	0	0	0	0	0	0	0	0	0	0	0	0	0	0	0	0	0	0	0	0	0	0	0	0	0
NC_007530	2440053	TAAAAGGAAA.AGAAATTTCA	A	T	40	0	0	0	0	0	0	0	0	0	0	0	0	0	1	0	0	0	0	0	0	0	0	0	0	0	0	0	0	0	0	0	0	0	0	0	0	0	0	0	0
NC_007530	2443215	AAGGATTTAA.TAAGTGTTTA	T	C	40	0	1	1	1	1	1	1	1	1	1	1	1	1	1	1	1	1	1	1	1	1	1	1	1	1	1	1	1	1	1	1	1	1	1	1	1	1	1	1	1
NC_007530	2444482	AAAACCTCGT.ATTTTTAAAA	A	T	40	0	0	1	0	0	0	0	0	0	0	0	0	0	0	0	0	0	0	0	0	0	0	0	0	0	0	0	0	0	0	0	0	0	0	0	0	0	0	0	0
NC_007530	2445727	AGAAACACCA.GAAGAAATAA	G	T	40	0	0	1	0	0	0	0	0	0	0	0	0	0	1	0	0	0	0	1	0	0	0	0	0	0	0	0	0	0	0	0	0	0	0	0	0	0	0	0	0
NC_007530	2446585	GAAAAGGGAT.GTATTTCGCT	G	C	40	0	0	0	0	0	0	0	0	0	0	0	0	0	0	0	0	0	0	1	0	0	0	0	0	0	0	0	0	0	0	0	0	0	0	0	0	0	0	0	0
NC_007530	2449757	ACGAAGACAA.TTTGCAATCC	T	A	40	0	0	1	0	0	0	0	0	0	0	0	0	0	1	0	0	0	0	1	0	0	0	0	0	0	0	0	0	0	0	0	0	0	0	0	0	0	0	0	0
NC_007530	2452542	TATTTTATGA.GATTCATAGA	G	A	40	0	0	0	0	0	0	0	0	0	0	0	0	0	0	0	0	0	0	1	0	0	0	0	0	0	0	0	0	0	0	0	0	0	0	0	0	0	0	0	0
NC_007530	2455630	CAGGTGTAGA.CGTGTCGGTT	C	T	40	0	0	0	0	0	0	0	0	0	0	0	0	0	0	0	1	0	0	0	0	0	0	0	0	0	0	0	0	0	0	0	0	0	0	0	0	0	0	0	0
NC_007530	2458600	TAAATAAATA.GTGTAAATCA	G	T	40	0	0	0	0	0	0	0	0	0	0	0	0	0	0	0	0	0	0	0	0	0	0	1	0	0	0	0	0	0	1	0	1	0	0	0	0	0	0	1	0
NC_007530	2459151	TGACTAATGC.ATTTTTCACT	A	G	40	0	0	1	0	0	0	0	0	0	0	0	0	0	1	0	0	0	0	1	0	0	0	0	0	0	0	0	0	0	0	0	0	0	0	0	0	0	0	0	0
NC_007530	2461166	AAAGCTTTTT.GTAAAGATAC	G	C	40	0	0	1	0	0	0	0	0	0	0	0	0	0	0	0	0	0	0	0	0	0	0	0	0	0	0	0	0	0	0	0	0	0	0	0	0	0	0	0	0
NC_007530	2464415	CTCGTTATTT.TTATTTCCTT	T	C	40	0	0	0	0	0	0	0	0	0	0	0	0	0	0	0	0	0	0	1	0	0	0	0	0	0	0	0	0	0	0	0	0	0	0	0	0	0	0	0	0
NC_007530	2465436	AATTCTATGT.GAATCACATG	G	A	40	0	0	1	0	0	0	0	0	0	0	0	0	0	0	0	0	0	0	0	0	0	0	0	0	0	0	0	0	0	0	0	0	0	0	0	0	0	0	0	0
NC_007530	2469983	AGGGTGGTGT.GACGGGAGCT	G	A	40	0	0	0	0	0	0	0	0	0	0	0	0	0	0	0	0	0	0	1	0	0	0	0	0	0	0	0	0	0	0	0	0	0	0	0	0	0	0	0	0
NC_007530	2480170	TCATAATAGG.GGTCACCATA	G	A	40	0	0	0	0	0	1	0	0	0	0	0	0	0	0	0	0	0	0	0	0	0	0	0	0	0	0	0	0	0	0	0	0	0	0	0	0	0	0	0	0
NC_007530	2481832	AAAATATTTT.ACTTGCTGAA	A	T	40	0	0	0	0	0	0	0	0	0	0	0	0	0	1	0	0	0	0	0	0	0	0	0	0	0	0	0	0	0	0	0	0	0	0	0	0	0	0	0	0
NC_007530	2482173	CACTTCGTTG.CCAGATTGAA	C	G	40	0	0	0	0	0	0	0	0	0	0	0	0	0	1	0	0	0	0	0	0	0	0	0	0	0	0	0	0	0	0	0	0	0	0	0	0	0	0	0	0
NC_007530	2483181	AAAATATGCA.TAGAGAAGGG	T	A	40	0	0	0	0	0	0	0	0	0	0	0	0	0	1	0	0	0	0	0	0	0	0	0	0	0	0	0	0	0	0	0	0	0	0	0	0	0	0	0	0
NC_007530	2483637	AAATAAAGAA.AGAACTCCAA	A	G	40	0	0	0	0	0	0	0	0	0	0	1	0	0	0	0	0	0	0	0	0	0	0	0	0	0	0	0	0	0	0	0	0	0	0	0	0	0	0	0	0
NC_007530	2488731	GCTAAAATAC.CGGTAATTAA	C	T	40	0	0	0	0	0	0	0	1	0	0	0	0	0	0	0	0	0	0	0	0	0	0	0	0	0	0	0	0	0	0	0	0	0	0	0	0	0	0	0	0
NC_007530	2489328	TAAAAGAGAA.CGGTTTAAAA	C	T	40	0	0	0	0	0	0	0	0	0	1	0	0	0	0	0	0	0	0	0	0	0	0	0	0	0	0	0	0	0	0	0	0	0	0	0	0	0	0	0	0
NC_007530	2489368	AGTATTAAAC.GTTAACGGGG	G	A	40	0	1	1	1	1	1	1	1	1	1	1	1	1	1	1	1	1	1	1	1	1	1	1	1	1	1	1	1	1	1	1	1	1	1	1	1	1	1	1	1
NC_007530	2497724	TGTAGCAAGT.TTCGCCTTTT	T	G	40	0	1	1	1	1	1	1	1	1	1	1	1	1	1	1	1	1	1	1	1	1	1	1	1	1	1	1	1	1	1	1	1	1	1	1	1	1	1	1	1
NC_007530	2498715	CCTTGGAAGC.AAATATCGTT	A	G	40	0	1	0	1	1	0	1	0	1	0	0	1	1	0	1	0	0	1	0	1	0	1	0	0	0	1	0	0	0	0	1	0	1	1	0	1	1	1	0	0
NC_007530	2512136	TTATTTGATG.CATATAAGAT	C	A	40	0	0	0	0	0	0	0	0	0	0	0	0	0	0	0	0	0	0	0	0	0	0	0	0	1	0	0	0	0	0	0	0	0	0	0	0	0	0	0	0
NC_007530	2519082	TCCATCACGA.TTAGAGTAGC	T	A	40	0	1	1	1	1	1	1	1	1	1	1	1	1	1	1	1	1	1	1	1	1	1	1	1	1	1	1	1	1	1	1	1	1	1	1	1	1	1	1	1
NC_007530	2519334	CTCATTCATC.ACTTTCTATC	A	G	40	0	0	0	0	0	0	0	0	0	0	0	0	0	0	0	0	0	0	0	0	0	0	0	0	0	0	0	0	0	0	0	0	0	0	0	0	0	0	0	1
NC_007530	2521312	AAACTGATTT.GTAATACTGT	G	A	40	0	0	0	0	0	0	0	0	0	0	0	0	0	1	0	0	0	0	0	0	0	0	0	0	0	0	0	0	0	0	0	0	0	0	0	0	0	0	0	0
NC_007530	2523643	ATTACGACAT.GGCCATTATC	G	A	40	0	0	0	0	0	0	0	1	0	0	0	0	0	0	0	0	0	0	0	0	1	0	0	0	0	0	0	0	0	0	0	0	0	0	1	0	0	0	0	0
NC_007530	2525119	TTCCTGTAAA.AACTTCGTAA	A	C	40	0	0	1	0	0	0	0	0	0	0	0	0	0	1	0	0	0	0	1	0	0	0	0	0	0	0	0	0	0	0	0	0	0	0	0	0	0	0	0	0
NC_007530	2528887	CTATTTATGT.TGGGCTCTTT	T	A	40	0	1	0	1	1	1	1	1	1	1	1	1	1	1	1	1	1	1	1	1	1	1	1	1	1	1	1	1	1	1	1	1	1	1	1	1	1	1	1	1
NC_007530	2530549	TCTGTAGACT.ACCGCTTAGC	A	G	40	0	0	0	0	0	0	0	0	0	0	0	0	0	0	0	0	0	0	0	0	0	0	0	0	0	0	0	0	0	0	0	1	0	0	0	0	0	0	0	0
NC_007530	2540242	ATTTCCTAAC.GAAAAGCGCT	G	A	40	0	0	0	0	0	0	0	0	0	0	0	0	0	0	0	0	1	0	0	0	0	0	0	0	0	0	0	0	0	0	0	0	0	0	0	0	0	0	0	0
NC_007530	2541144	TTATTAAATT.GTAATATAAT	G	A	40	0	0	0	0	0	0	0	0	0	0	0	0	0	1	0	0	0	0	0	0	0	0	0	0	0	0	0	0	0	0	0	0	0	0	0	0	0	0	0	0
NC_007530	2543937	GCTTCACCCC.CGTATTGGTT	C	A	40	0	0	0	0	0	0	0	0	0	0	0	0	0	0	0	0	0	0	0	0	0	0	0	0	0	0	0	0	0	1	0	0	0	0	0	0	0	0	0	0
NC_007530	2543977	ATGATCTTTT.CGATACGAAA	C	T	40	0	0	1	0	0	0	0	0	0	0	0	0	0	1	0	0	0	0	1	0	0	0	0	0	0	0	0	0	0	0	0	0	0	0	0	0	0	0	0	0
NC_007530	2548040	TTATAGAGAA.ACCAGAATGC	A	T	40	0	0	0	0	0	0	0	0	0	0	0	0	0	0	0	0	1	0	0	0	0	0	0	0	0	0	0	0	0	0	0	0	0	0	0	0	0	0	0	0
NC_007530	2548210	TATTAAAAAA.CAATTTTTTA	C	A	40	0	0	0	0	0	0	0	0	0	0	0	0	0	0	0	0	0	0	1	0	0	0	0	0	0	0	0	0	0	0	0	0	0	0	0	0	0	0	0	0
NC_007530	2549412	TATATTACAG.CTTCCATCAT	C	T	40	0	0	0	0	0	0	0	0	0	0	1	0	0	0	0	0	0	0	0	0	0	0	0	0	0	0	0	0	0	0	0	0	0	0	0	0	0	0	0	0
NC_007530	2549758	CAAATGTTGC.GAATCAAATT	G	A	40	0	0	0	0	0	0	0	0	0	0	0	0	0	0	0	1	0	0	0	0	0	0	0	0	0	0	0	0	0	0	0	0	0	0	0	0	0	0	0	0
NC_007530	2550490	TAAAAAAACA.CAGTTGGTTA	C	A	40	0	0	0	0	0	0	0	0	0	0	0	0	0	0	0	0	0	0	1	0	0	0	0	0	0	0	0	0	0	0	0	0	0	0	0	0	0	0	0	0
NC_007530	2550504	TGGTTATTTT.TCCAACTGTG	T	A	40	0	0	0	0	0	0	0	0	0	0	0	0	0	0	0	0	0	0	1	0	0	0	0	0	0	0	0	0	0	0	0	0	0	0	0	0	0	0	0	0
NC_007530	2552486	TGAAAATAAT.GGGGGCGCTC	G	A	40	0	1	1	1	1	1	1	1	1	1	1	1	1	1	1	1	1	1	1	1	1	1	1	1	1	1	1	1	1	1	1	1	1	1	1	1	1	1	1	1
NC_007530	2555398	GGGCACGCCA.CAATTTGTGC	C	A	40	0	0	0	0	0	0	0	0	0	0	0	0	0	1	0	0	0	0	0	0	0	0	0	0	0	0	0	0	0	0	0	0	0	0	0	0	0	0	0	0
NC_007530	2558171	ACATTGATTC.CTCTTAGTAA	C	T	40	0	0	0	0	0	1	0	0	0	0	0	0	0	0	0	0	0	0	0	0	0	0	0	0	0	0	0	0	0	0	0	0	0	0	0	0	0	0	0	0
NC_007530	2560255	CCATATTTTC.CCTTAAAAAT	C	T	40	0	0	0	0	0	0	0	0	0	0	0	0	0	0	0	1	0	0	0	0	0	0	0	0	0	0	0	0	0	0	0	0	0	0	0	0	0	0	0	0
NC_007530	2561497	ATATAAAACT.TATTATTCGT	T	C	40	0	1	1	1	1	1	1	1	1	1	1	1	1	1	1	1	1	1	1	1	1	1	1	1	1	1	1	1	1	1	1	1	1	1	1	1	1	1	1	1
NC_007530	2564639	AATTAAAACA.TACTTGTGTT	T	C	40	0	0	0	0	0	0	0	0	0	0	0	0	0	0	0	0	0	0	1	0	0	0	0	0	0	0	0	0	0	0	0	0	0	0	0	0	0	0	0	0
NC_007530	2569349	TTATCAAGTA.TGAAAGAACT	T	C	40	0	0	0	0	0	1	0	0	0	0	0	0	0	0	0	0	0	0	0	0	0	0	0	0	0	0	0	0	0	0	0	0	0	0	0	0	0	0	0	0
NC_007530	2570324	CGAGTAGTAA.AACGATACCC	A	T	40	0	0	1	0	0	0	0	0	0	0	0	0	0	0	0	0	0	0	0	0	0	0	0	0	0	0	0	0	0	0	0	0	0	0	0	0	0	0	0	0
NC_007530	2570980	AGCTCACAAA.GAAAAAGTAG	G	A	40	0	0	0	0	0	0	0	0	0	0	0	0	0	1	0	0	0	0	0	0	0	0	0	0	0	0	0	0	0	0	0	0	0	0	0	0	0	0	0	0
NC_007530	2571009	ATCTACTTTA.TAACTTATAT	T	A	40	0	0	1	0	0	0	0	0	0	0	0	0	0	0	0	0	0	0	0	0	0	0	0	0	0	0	0	0	0	0	0	0	0	0	0	0	0	0	0	0
NC_007530	2571863	CAAACATATA.CACTTGCATC	C	T	40	0	0	0	0	0	0	0	0	0	0	0	0	0	0	0	0	0	0	0	0	0	0	1	0	0	0	0	0	0	1	0	1	0	0	0	0	0	0	1	0
NC_007530	2572408	TGCGACAGAA.TAATGCTCTG	T	C	40	0	0	0	0	0	1	0	0	0	0	0	0	0	0	0	0	0	0	0	0	0	0	0	0	0	0	0	0	0	0	0	0	0	0	0	0	0	0	0	0
NC_007530	2577301	ATTATAAAAG.TGGATTAAAA	T	C	40	0	0	0	0	0	0	0	0	0	0	0	0	0	0	0	0	0	0	1	0	0	0	0	0	0	0	0	0	0	0	0	0	0	0	0	0	0	0	0	0
NC_007530	2581925	TCAGTCGATT.CGTTTTTTCA	C	G	40	0	0	0	0	0	1	0	0	0	0	0	0	0	0	0	0	0	0	0	0	0	0	0	0	0	0	0	0	0	0	0	0	0	0	0	0	0	0	0	0
NC_007530	2582408	TTAATACTTG.ATCAAGACAA	A	T	40	0	0	0	0	0	1	0	0	0	0	0	0	0	0	0	0	0	0	0	0	0	0	0	0	0	0	0	0	0	0	0	0	0	0	0	0	0	0	0	0
NC_007530	2583712	TAATTTCATT.CTCTTTACTT	C	T	40	0	0	0	0	0	0	0	0	0	1	0	0	0	0	0	0	0	0	0	0	0	0	0	0	0	0	0	0	0	0	0	0	0	0	0	0	0	0	0	0
NC_007530	2584570	AGAAAGCTGG.CAGAAAATGA	C	T	40	0	0	0	0	0	0	0	0	0	0	0	0	0	0	0	0	1	0	0	0	0	0	0	0	0	0	0	0	0	0	0	0	0	0	0	0	0	0	0	0
NC_007530	2589947	GAACGGCTTT.ACTTGCATCA	A	G	40	0	0	0	0	0	0	0	0	0	0	0	0	0	0	0	0	1	0	0	0	0	0	0	0	0	0	0	0	0	0	0	0	0	0	0	0	0	0	0	0
NC_007530	2592200	GCCCTTGCGC.ACCACCAAGT	A	G	40	0	0	0	0	0	0	0	0	0	0	0	0	0	0	0	0	0	0	0	0	0	0	0	0	0	0	0	0	0	1	0	0	0	0	0	0	0	0	0	0
NC_007530	2592733	TCCGGTCTCT.CTTCTCGAAT	C	A	40	0	0	0	0	0	1	0	0	0	0	0	0	0	0	0	0	0	0	0	0	0	0	0	0	0	0	0	0	0	0	0	0	0	0	0	0	0	0	0	0
NC_007530	2597250	TCCCAATTCG.GTTTCCAAAA	G	A	40	0	0	0	0	0	0	0	0	0	0	0	0	0	0	0	0	0	0	0	0	0	0	0	0	1	0	0	0	0	0	0	0	0	0	0	0	0	0	0	0
NC_007530	2603011	ATTTCCCGAT.ACCTGGTACA	A	C	40	0	0	0	0	0	0	0	0	0	0	0	0	0	0	0	0	0	0	0	0	0	0	0	0	0	0	0	0	1	0	0	0	0	0	0	0	0	0	0	0
NC_007530	2603023	CTGGTACATT.ACCTGTCTCA	A	C	40	0	0	0	0	0	0	0	0	0	0	0	0	0	0	0	0	0	0	0	0	0	0	0	0	0	0	0	0	1	0	0	0	0	0	0	0	0	0	0	0
NC_007530	2603042	AGTGTATTGC.CAAATATCAC	C	A	40	0	0	0	0	0	0	0	0	0	0	0	0	0	0	0	0	0	0	0	0	0	0	0	0	0	0	0	0	1	0	0	0	0	0	0	0	0	0	0	0
NC_007530	2604219	TCCACCATAA.GTAACAAAGC	G	A	40	0	0	0	0	0	0	0	0	0	0	0	0	0	0	0	0	0	0	0	0	0	0	0	0	0	0	0	0	0	0	0	0	0	0	0	0	0	0	1	0
NC_007530	2604386	TAGAAATACG.TGTACCAAAA	T	C	40	0	0	1	0	0	0	0	0	0	0	0	0	0	0	0	0	0	0	0	0	0	0	0	0	0	0	0	0	0	0	0	0	0	0	0	0	0	0	0	0
NC_007530	2611560	TATCAATAAG.CGCACACCCA	C	T	40	0	1	1	1	1	1	1	1	1	1	1	1	1	1	1	1	1	1	1	1	1	1	1	1	1	1	1	1	1	1	1	1	1	1	1	1	1	1	1	1
NC_007530	2612114	AAATAAAAAA.GCAGATAATG	G	A	40	0	0	1	0	0	0	0	0	0	0	0	0	0	0	0	0	0	0	0	0	0	0	0	0	0	0	0	0	0	0	0	0	0	0	0	0	0	0	0	0
NC_007530	2612210	TTTCTTTAGC.ATATTTTTAT	A	G	40	0	0	0	0	0	0	0	0	0	0	0	0	0	0	0	1	0	0	0	0	0	0	0	0	0	0	0	0	0	0	0	0	0	0	0	0	0	0	0	0
NC_007530	2613119	CTTCACGAAG.TACTTCAAAT	T	C	40	0	0	0	0	0	0	0	0	0	0	0	0	0	0	0	0	0	0	0	0	0	0	0	0	0	0	0	0	0	0	0	0	0	0	0	0	0	0	0	1
NC_007530	2613602	TATTTTGCAA.TTTTTCAAGT	T	G	40	0	0	1	0	0	0	0	0	0	0	0	0	0	0	0	0	0	0	0	0	0	0	0	0	0	0	0	0	0	0	0	0	0	0	0	0	0	0	0	0
NC_007530	2614351	GCTACATAAA.ATAACTTATA	A	G	40	0	1	1	1	1	1	1	1	1	1	1	1	1	1	1	1	1	1	1	1	1	1	1	1	1	1	1	1	1	1	1	1	1	1	1	1	1	1	1	1
NC_007530	2620887	AGAAAGATCC.CAAGGGCGAT	C	T	40	0	1	0	1	1	0	1	0	1	0	0	1	1	0	1	0	0	1	0	1	0	1	0	0	0	1	0	0	0	0	1	0	1	1	0	1	1	1	0	0
NC_007530	2621178	AGCTCTATTT.GGGTTATCTA	G	A	40	0	0	1	0	0	0	0	0	0	0	0	0	0	1	0	0	0	0	1	0	0	0	0	0	0	0	0	0	0	0	0	0	0	0	0	0	0	0	0	0
NC_007530	2623895	CTATTTTCTT.GCTTCGCTCG	G	A	40	0	0	0	0	0	0	0	0	0	0	0	0	0	0	0	0	1	0	0	0	0	0	0	0	0	0	0	0	0	0	0	0	0	0	0	0	0	0	0	0
NC_007530	2632793	ACCTCGGCCT.GATCTGTTCG	G	A	40	0	0	0	0	0	0	0	0	0	0	0	0	0	0	0	0	0	0	0	0	0	0	0	1	0	0	0	0	0	0	0	0	0	0	0	0	0	0	0	0
NC_007530	2637337	CTGATCGAAG.TGATGACTTA	T	C	40	0	0	0	0	0	0	0	0	0	0	0	0	0	0	0	0	0	0	0	0	0	0	0	0	0	0	1	0	0	0	0	0	0	0	0	0	0	0	0	0
NC_007530	2637448	TTCATACAAT.TGAAAACATC	T	C	40	0	1	1	1	1	1	1	1	1	1	1	1	1	1	1	1	1	1	1	1	1	1	1	1	1	1	1	1	1	1	1	1	1	1	1	1	1	1	1	1
NC_007530	2637739	TTTACTATAA.TACTTATAAA	T	C	40	0	0	0	0	0	0	0	0	0	0	0	0	0	0	0	0	0	0	1	0	0	0	0	0	0	0	0	0	0	0	0	0	0	0	0	0	0	0	0	0
NC_007530	2643542	ATCATTTTGA.GAACGGTAAA	G	A	40	0	0	0	0	0	0	0	0	0	0	0	0	0	0	0	0	0	0	1	0	0	0	0	0	0	0	0	0	0	0	0	0	0	0	0	0	0	0	0	0
NC_007530	2644821	ATAATGAAAG.GCTCATCTAC	G	A	40	0	0	0	0	0	0	0	0	0	0	0	0	0	0	0	0	0	0	0	0	0	0	1	0	0	0	0	0	0	0	0	0	0	0	0	0	0	0	0	0
NC_007530	2645821	GTATTATAAT.ACAATTGACA	A	G	40	0	0	0	0	0	1	0	0	0	0	0	0	0	0	0	0	0	0	0	0	0	0	0	0	0	0	0	0	0	0	0	0	0	0	0	0	0	0	0	0
NC_007530	2646318	CATTTATTCG.CTTGAGTTTC	C	T	40	0	0	0	0	0	0	0	0	0	0	0	0	0	0	0	0	0	0	0	0	0	0	0	1	0	0	0	0	0	0	0	0	0	0	0	0	0	0	0	0
NC_007530	2647442	TCCAGTTTTC.CATTCATCTT	C	A	40	0	0	0	0	0	0	0	0	0	0	0	0	0	1	0	0	0	0	0	0	0	0	0	0	0	0	0	0	0	0	0	0	0	0	0	0	0	0	0	0
NC_007530	2647494	TTAAAAACGA.GTTGTTTTTT	G	T	40	0	0	1	0	0	0	0	0	0	0	0	0	0	1	0	0	0	0	1	0	0	0	0	0	0	0	0	0	0	0	0	0	0	0	0	0	0	0	0	0
NC_007530	2647562	TTAGATTATC.ATTAACAAAA	A	T	40	0	0	0	0	0	0	0	0	0	0	0	0	0	1	0	0	0	0	0	0	0	0	0	0	0	0	0	0	0	0	0	0	0	0	0	0	0	0	0	0
NC_007530	2647586	AATTGAAAAT.ATTTAAGTTT	A	T	40	0	0	0	0	0	0	0	0	0	0	0	0	0	0	0	0	0	0	0	0	0	0	1	0	0	0	0	0	0	1	0	0	0	0	0	0	0	0	0	0
NC_007530	2648646	ATTAAAACAA.GACAATCGAT	G	A	40	0	0	1	0	0	0	0	0	0	0	0	0	0	0	0	0	0	0	0	0	0	0	0	0	0	0	0	0	0	0	0	0	0	0	0	0	0	0	0	0
NC_007530	2650355	TCTTTTTGCA.GTACAGGCAT	G	A	40	0	0	0	0	0	0	0	1	0	0	0	0	0	0	0	0	0	0	0	0	0	0	0	0	0	0	0	0	0	0	0	0	0	0	0	0	0	0	0	0
NC_007530	2654867	TACGACGATA.GTCCTTCGCA	G	T	40	0	0	0	0	0	0	0	0	0	0	0	0	0	1	0	0	0	0	0	0	0	0	0	0	0	0	0	0	0	0	0	0	0	0	0	0	0	0	0	0
NC_007530	2656190	AGACAATATC.TCCTTCAGCT	T	C	40	0	1	1	1	1	1	1	1	1	1	1	1	1	1	1	1	1	1	1	1	1	1	1	1	1	1	1	1	1	1	1	1	1	1	1	1	1	1	1	1
NC_007530	2657147	TAAAGAACTA.CTATTACATG	C	T	40	0	0	0	0	0	1	0	0	0	0	0	0	0	0	0	0	0	0	0	0	0	0	0	0	0	0	0	0	0	0	0	0	0	0	0	0	0	0	0	0
NC_007530	2664845	TTAGCATAAT.GACCGCAGAA	G	A	40	0	1	1	1	1	1	1	1	1	1	1	1	1	1	1	1	1	1	1	1	1	1	1	1	1	1	1	1	1	1	1	1	1	1	1	1	1	1	1	1
NC_007530	2666158	AGTGAGATTT.GAATATTTTC	G	A	40	0	0	0	0	0	0	0	0	0	0	0	0	0	0	0	0	0	0	0	0	0	0	0	0	0	0	0	0	0	1	0	0	0	0	0	0	0	0	0	0
NC_007530	2668966	CAAATAAATG.CGCATTCTTT	C	T	40	0	1	1	1	1	1	1	1	1	1	1	1	1	1	1	1	1	1	1	1	1	1	1	1	1	1	1	1	1	1	1	1	1	1	1	1	1	1	1	1
NC_007530	2672875	GAGGATGAAC.CTTCTTTGTT	C	A	40	0	0	0	0	0	0	0	0	0	0	0	0	0	1	0	0	0	0	0	0	0	0	0	0	0	0	0	0	0	0	0	0	0	0	0	0	0	0	0	0
NC_007530	2679262	CATAAACAAA.GACGCATGGG	G	A	40	0	0	0	0	0	0	0	0	0	0	0	0	0	1	0	0	0	0	0	0	0	0	0	0	0	0	0	0	0	0	0	0	0	0	0	0	0	0	0	0
NC_007530	2683018	TTTGAAATGC.GGATTTTATA	G	A	40	0	0	0	0	0	0	0	0	0	0	0	0	0	0	0	0	0	0	0	0	0	0	0	0	0	0	0	0	0	0	0	1	0	0	0	0	0	0	1	0
NC_007530	2688379	AGAAAAGATA.CACCACTTAA	C	A	40	0	0	0	0	0	0	0	0	0	0	0	0	0	1	0	0	0	0	1	0	0	0	0	0	0	0	0	0	0	0	0	0	0	0	0	0	0	0	0	0
NC_007530	2690693	ATTGGCATAG.GTGGGTTGTT	G	C	40	0	0	0	0	0	0	0	0	0	0	0	0	0	1	0	0	0	0	0	0	0	0	0	0	0	0	0	0	0	0	0	0	0	0	0	0	0	0	0	0
NC_007530	2693227	TCCAAGTTTT.CATCTTGCCA	C	A	40	0	0	0	0	0	0	0	0	0	0	0	0	0	1	0	0	0	0	0	0	0	0	0	0	0	0	0	0	0	0	0	0	0	0	0	0	0	0	0	0
NC_007530	2694910	TTTCCTATAA.GTCAACTAGG	G	A	40	0	0	0	0	0	0	0	0	0	0	0	0	0	0	0	0	0	0	0	0	0	0	0	0	1	0	0	0	0	0	0	0	0	0	0	0	0	0	0	0
NC_007530	2695070	TTAGGACAAA.GCGCTGGGAA	G	A	40	0	0	0	0	0	1	0	0	0	0	0	0	0	0	0	0	0	0	0	0	0	0	0	0	0	0	0	0	0	0	0	0	0	0	0	0	0	0	0	0
NC_007530	2695371	CACGTGATTG.CTCAAGCATA	C	T	40	0	1	1	1	1	1	1	1	1	1	1	1	1	1	1	1	1	1	1	1	1	1	1	1	1	1	1	1	1	1	1	1	1	1	1	1	1	1	1	1
NC_007530	2698633	TTTTCGCCTT.TGCGAAAGTG	T	C	40	0	1	1	1	1	1	1	1	1	1	1	1	1	0	1	1	1	1	1	1	1	1	1	1	1	1	1	1	1	1	1	1	1	1	1	1	1	1	1	1
NC_007530	2701793	GTTCTGAATG.ATTCCTCGCT	A	G	40	0	0	0	0	0	0	0	0	0	0	0	0	0	0	0	0	0	0	0	0	1	0	0	0	0	0	0	0	0	0	0	0	0	0	1	0	0	0	0	0
NC_007530	2706197	GCTATTCCAT.CCCCTTTACC	C	A	40	0	1	1	1	1	1	1	1	1	1	1	1	1	1	1	1	1	1	1	1	1	1	1	1	1	1	1	1	1	1	1	1	1	1	1	1	1	1	1	1
NC_007530	2706276	AGTTTTTAAG.CTCTATCCAT	C	A	40	0	1	1	1	1	1	1	1	1	1	1	1	1	1	1	1	1	1	1	1	1	1	1	1	1	1	1	1	1	1	1	1	1	1	1	1	1	1	1	1
NC_007530	2710076	GATGGCTCAA.CATATTTACA	C	T	40	0	0	1	0	0	0	0	0	0	0	0	0	0	1	0	0	0	0	1	0	0	0	0	0	0	0	0	0	0	0	0	0	0	0	0	0	0	0	0	0
NC_007530	2713093	AAGAATTTTT.GAATTGTATT	G	A	40	0	0	1	0	0	0	0	0	0	0	0	0	0	1	0	0	0	0	1	0	0	0	0	0	0	0	0	0	0	0	0	0	0	0	0	0	0	0	0	0
NC_007530	2713714	AAAAAACCTC.GCTCTCAAAA	G	C	40	0	0	1	0	0	0	0	0	0	0	0	0	0	0	0	0	0	0	0	0	0	0	0	0	0	0	0	0	0	0	0	0	0	0	0	0	0	0	0	0
NC_007530	2715712	GAGCGTTTTT.ATTTCTTTCT	A	T	40	0	0	0	0	0	0	0	0	0	0	0	0	0	1	0	0	0	0	0	0	0	0	0	0	0	0	0	0	0	0	0	0	0	0	0	0	0	0	0	0
NC_007530	2718901	AATTAAAGCG.ACAAACGGTC	A	G	40	0	1	1	1	1	0	1	0	1	0	0	1	1	1	1	0	0	1	1	1	0	1	0	0	0	1	0	0	1	0	1	0	1	1	0	1	1	1	0	0
NC_007530	2720045	GTTACGGAAT.GAATATTCAT	G	A	40	0	0	1	0	0	0	0	0	0	0	0	0	0	0	0	0	0	0	0	0	0	0	0	0	0	0	0	0	0	0	0	0	0	0	0	0	0	0	0	0
NC_007530	2728667	AAAAAATCCC.TACTGATGCA	T	A	40	0	0	0	0	0	0	0	0	0	0	0	0	0	0	0	0	0	0	1	0	0	0	0	0	0	0	0	0	0	0	0	0	0	0	0	0	0	0	0	0
NC_007530	2736059	TCTCTTGTGC.TTTTGCTTCT	T	C	40	0	0	0	0	0	0	0	0	0	0	0	0	0	0	0	0	0	0	0	0	0	0	0	0	0	0	0	1	0	0	0	0	0	0	0	0	0	0	0	0
NC_007530	2737061	CGACTTAATA.TACTGTTATT	T	C	40	0	0	0	0	0	0	0	0	0	0	0	0	0	1	0	0	0	0	0	0	0	0	0	0	0	0	0	0	0	0	0	0	0	0	0	0	0	0	0	0
NC_007530	2737174	ATACTTAATA.GTTTTCTTAC	G	A	40	0	0	0	0	0	0	0	0	0	0	0	0	0	0	0	0	0	0	1	0	0	0	0	0	0	0	0	0	0	0	0	0	0	0	0	0	0	0	0	0
NC_007530	2738748	ACTAAAAATA.CTACTGTTCT	C	T	40	0	0	1	0	0	0	0	0	0	0	0	0	0	1	0	0	0	0	0	0	0	0	0	0	0	0	0	0	0	0	0	0	0	0	0	0	0	0	0	0
NC_007530	2739988	GCATTTTTTG.TATATAAATA	T	A	40	0	0	0	0	0	0	0	0	0	0	0	0	0	0	0	0	0	0	1	0	0	0	0	0	0	0	0	0	0	0	0	0	0	0	0	0	0	0	0	0
NC_007530	2741508	GATTATCATG.AGCAACATGC	A	G	40	0	0	0	0	0	0	0	0	0	0	0	0	0	0	0	0	1	0	0	0	0	0	0	0	0	0	0	0	0	0	0	0	0	0	0	0	0	0	0	0
NC_007530	2742658	AACGCGAAAA.GTGAAGATTG	G	T	40	0	0	1	0	0	0	0	0	0	0	0	0	0	1	0	0	0	0	1	0	0	0	0	0	0	0	0	0	0	0	0	0	0	0	0	0	0	0	0	0
NC_007530	2743038	AATATATCGG.ACGTTTTTTG	A	G	40	0	0	0	0	0	0	0	0	0	0	0	0	0	1	0	0	0	0	0	0	0	0	0	0	0	0	0	0	0	0	0	0	0	0	0	0	0	0	0	0
NC_007530	2744925	TAACGAAAGT.CATTGGTATC	C	A	40	0	0	0	0	0	0	0	0	0	0	0	0	0	0	0	0	0	0	0	0	0	0	0	0	0	0	0	0	0	1	0	0	0	0	0	0	0	0	0	0
NC_007530	2745082	ATACTTCATA.GATTCATCCT	G	A	40	0	0	0	0	0	0	0	0	0	0	0	0	0	0	0	0	0	0	0	0	0	0	1	0	0	0	0	0	0	1	0	0	0	0	0	0	0	0	0	0
NC_007530	2746700	TACAGTGAAT.GAAATATTTT	G	A	40	0	0	1	0	0	0	0	0	0	0	0	0	0	1	0	0	0	0	1	0	0	0	0	0	0	0	0	0	0	0	0	0	0	0	0	0	0	0	0	0
NC_007530	2749671	CGGTTCACAT.AGCATTATCC	A	G	40	0	1	1	1	1	1	1	1	1	1	1	1	1	1	1	1	1	1	1	1	1	1	1	1	1	1	1	1	1	1	1	1	1	1	1	1	1	1	1	1
NC_007530	2752660	AAACACGATA.GTTTTCAAAT	G	A	40	0	0	0	0	0	0	0	0	0	0	0	0	0	0	0	0	0	0	0	0	0	0	0	1	0	0	0	0	0	0	0	0	0	0	0	0	0	0	0	0
NC_007530	2762748	TTTTCATTTT.AATTATATTA	A	G	40	0	0	0	0	0	0	0	0	0	0	0	0	0	0	0	0	0	0	1	0	0	0	0	0	0	0	0	0	0	0	0	0	0	0	0	0	0	0	0	0
NC_007530	2765524	ACAATGTCGC.AAGTAAACAA	A	G	40	0	0	0	0	0	0	0	0	0	0	0	0	0	0	0	0	1	0	0	0	0	0	0	0	0	0	0	0	0	0	0	0	0	0	0	0	0	0	0	0
NC_007530	2772794	AAAATAGAGA.TACAGCAGAA	T	A	40	0	0	0	0	0	0	0	0	0	0	0	0	0	1	0	0	0	0	0	0	0	0	0	0	0	0	0	0	0	0	0	0	0	0	0	0	0	0	0	0
NC_007530	2774418	TTGTATGCGA.GATAATTTTG	G	A	40	0	0	0	0	0	1	0	0	0	0	0	0	0	0	0	0	0	0	0	0	0	0	0	0	0	0	0	0	0	0	0	0	0	0	0	0	0	0	0	0
NC_007530	2777396	CAATGGTTTG.CCCCCACGGC	C	T	40	0	0	0	0	0	1	0	0	0	0	0	0	0	0	0	0	0	0	0	0	0	0	0	0	0	0	0	0	0	0	0	0	0	0	0	0	0	0	0	0
NC_007530	2778447	GAATCATTTC.TTTTTCGTTT	T	A	40	0	0	1	0	0	0	0	0	0	0	0	0	0	1	0	0	0	0	1	0	0	0	0	0	0	0	0	0	0	0	0	0	0	0	0	0	0	0	0	0
NC_007530	2779596	ATGCAAGAGT.GTAATTTAAT	G	A	40	0	1	1	1	1	1	1	1	1	1	1	1	1	1	1	1	1	1	1	1	1	1	1	1	1	1	1	1	1	1	1	1	1	1	1	1	1	1	1	1
NC_007530	2784584	TTGTTATAAA.ATGACGTTTA	A	G	40	0	0	0	0	0	0	0	0	0	0	0	0	0	0	0	0	0	0	0	0	1	0	0	0	0	0	0	0	0	0	0	0	0	0	1	0	0	0	0	0
NC_007530	2786547	AAGGAAGGTT.ACCTTTCATT	A	G	40	0	0	0	0	0	0	0	0	0	0	0	0	0	0	0	0	0	0	0	0	0	0	0	0	0	0	0	1	0	0	0	0	0	0	0	0	0	0	0	0
NC_007530	2786689	AAATATATAA.CAAAATAAAA	C	A	40	0	0	0	0	0	0	0	0	0	0	0	0	0	1	0	0	0	0	0	0	0	0	0	0	0	0	0	0	0	0	0	0	0	0	0	0	0	0	0	0
NC_007530	2787996	AGGAAATCTC.AGATTTAAAT	A	C	40	0	0	0	0	0	0	0	0	0	0	0	0	0	0	0	0	0	0	1	0	0	0	0	0	0	0	0	0	0	0	0	0	0	0	0	0	0	0	0	0
NC_007530	2793063	TAACAATTAG.AGTGCACTTT	A	G	40	0	0	1	0	0	0	0	0	0	0	0	0	0	0	0	0	0	0	0	0	0	0	0	0	0	0	0	0	0	0	0	0	0	0	0	0	0	0	0	0
NC_007530	2798108	TGAAATGATT.CTTCACGCTT	C	A	40	0	0	0	0	0	1	0	0	0	0	0	0	0	0	0	0	0	0	0	0	0	0	0	0	0	0	0	0	0	0	0	0	0	0	0	0	0	0	0	0
NC_007530	2798658	AACAAAAAGG.ATGTCATGCA	A	G	40	0	0	1	0	0	0	0	0	0	0	0	0	0	1	0	0	0	0	0	0	0	0	0	0	0	0	0	0	0	0	0	0	0	0	0	0	0	0	0	0
NC_007530	2800180	AAAAAGAGAA.CATGTTTTCA	C	A	40	0	0	0	0	0	0	0	0	0	0	0	0	0	0	0	0	0	0	0	0	0	0	0	0	0	0	0	0	0	1	0	0	0	0	0	0	0	0	0	0
NC_007530	2803221	ATTTGAAACC.AATTCATCAT	A	G	40	0	1	1	1	1	1	1	1	1	1	1	1	1	1	1	1	1	1	1	1	1	1	1	1	1	1	1	1	1	1	1	1	1	1	1	1	1	1	1	1
NC_007530	2803626	TTCGCTAATG.TTGTTTTTCC	T	C	40	0	0	0	0	0	1	0	0	0	0	0	0	0	0	0	0	0	0	0	0	0	0	0	0	0	0	0	0	0	0	0	0	0	0	0	0	0	0	0	0
NC_007530	2803687	TAAGAGCTAT.AGCTGCCAGT	A	T	40	0	0	0	0	0	0	0	0	0	0	0	0	0	0	0	0	0	0	0	0	0	0	0	0	0	0	0	1	0	0	0	0	0	0	0	0	0	0	0	0
NC_007530	2806143	AGAAGAACTT.GAAAAACAAA	G	C	40	0	0	0	0	0	0	0	0	0	0	0	0	0	1	0	0	0	0	0	0	0	0	0	0	0	0	0	0	0	0	0	0	0	0	0	0	0	0	0	0
NC_007530	2809541	AAAAACTGGT.ACAAGTGTTT	A	T	40	0	0	1	0	0	0	0	0	0	0	0	0	0	1	0	0	0	0	1	0	0	0	0	0	0	0	0	0	0	0	0	0	0	0	0	0	0	0	0	0
NC_007530	2811280	TCCAAAATAT.AGTTACAAAC	A	G	40	0	0	0	0	0	0	0	0	0	0	0	0	0	0	0	0	0	0	0	0	0	0	0	0	0	0	0	1	0	0	0	0	0	0	0	0	0	0	0	0
NC_007530	2814850	ACTTTTAAGC.ACATATACAA	A	G	40	0	0	0	0	0	0	0	0	0	0	0	0	0	0	0	0	0	0	0	0	0	0	1	0	0	0	0	0	0	1	0	0	0	0	0	0	0	0	0	0
NC_007530	2817051	ATAATTGCTG.ATAGTACATG	A	T	40	0	0	1	0	0	0	0	0	0	0	0	0	0	1	0	0	0	0	1	0	0	0	0	0	0	0	0	0	0	0	0	0	0	0	0	0	0	0	0	0
NC_007530	2817062	TAGTACATGC.GCTCCTGCAG	G	A	40	0	0	1	0	0	0	0	0	0	0	0	0	0	1	0	0	0	0	1	0	0	0	0	0	0	0	0	0	0	0	0	0	0	0	0	0	0	0	0	0
NC_007530	2817246	TTACAATTAT.ATTCTGGGAA	A	T	40	0	0	1	0	0	0	0	0	0	0	0	0	0	0	0	0	0	0	0	0	0	0	0	0	0	0	0	0	0	0	0	0	0	0	0	0	0	0	0	0
NC_007530	2818258	TCCCTTTAAA.AATTCTATGA	A	C	40	0	0	0	0	0	0	0	0	0	0	0	0	0	0	0	0	0	0	0	0	0	0	0	0	0	0	0	1	0	0	0	0	0	0	0	0	0	0	0	0
NC_007530	2819679	GTATATCGGT.AATGCAATGC	A	T	40	0	0	0	0	0	1	0	0	0	0	0	0	0	0	0	0	0	0	0	0	0	0	0	0	0	0	0	0	0	0	0	0	0	0	0	0	0	0	0	0
NC_007530	2822131	CAGAAAAAAG.AGACGTTATC	A	C	40	0	0	0	0	0	0	0	0	0	0	0	0	0	1	0	0	0	0	0	0	0	0	0	0	0	0	0	0	0	0	0	0	0	0	0	0	0	0	0	0
NC_007530	2823433	AAATTTATTT.TAGAATCCTT	T	G	40	0	0	0	0	0	0	0	0	0	0	0	0	0	1	0	0	0	0	0	0	0	0	0	0	0	0	0	0	0	0	0	0	0	0	0	0	0	0	0	0
NC_007530	2824480	ACAAAAACGA.TCATTTTGTA	T	C	40	0	0	1	0	0	0	0	0	0	0	0	0	0	0	0	0	0	0	0	0	0	0	0	0	0	0	0	0	0	0	0	0	0	0	0	0	0	0	0	0
NC_007530	2824506	CCACAGAAAT.GATCGTTTAA	G	A	40	0	0	0	0	0	0	0	0	0	0	0	0	0	0	0	0	0	0	1	0	0	0	0	0	0	0	0	0	0	0	0	0	0	0	0	0	0	0	0	0
NC_007530	2827402	ATTTTCACTA.ACCTCAATAT	A	G	40	0	0	0	0	0	0	0	0	0	0	1	0	0	0	0	0	0	0	0	0	0	0	0	0	0	0	0	0	0	0	0	0	0	0	0	0	0	0	0	0
NC_007530	2830436	CACCAAAATC.GATAACGATA	G	A	40	0	0	0	0	0	0	0	0	0	0	0	0	0	0	0	0	1	0	0	0	0	0	0	0	0	0	0	0	0	0	0	0	0	0	0	0	0	0	0	0
NC_007530	2831814	GCCGCTTCTT.CCGGTGTGCC	C	T	40	0	0	0	0	0	0	0	0	0	0	0	0	0	0	0	0	0	0	0	0	0	0	0	0	0	0	0	0	0	0	0	0	0	0	0	0	0	0	0	1
NC_007530	2832010	AACCAAAGGC.ACTTTTCTCA	A	C	40	0	0	0	0	0	0	0	0	0	0	0	0	0	1	0	0	0	0	0	0	0	0	0	0	0	0	0	0	0	0	0	0	0	0	0	0	0	0	0	0
NC_007530	2832031	ACGGGAAAAG.TGCCTTTTTC	T	G	40	0	0	0	0	0	0	0	0	0	0	0	0	0	0	0	0	0	0	1	0	0	0	0	0	0	0	0	0	0	0	0	0	0	0	0	0	0	0	0	0
NC_007530	2833618	TTATTGTTAC.GTAATAGTAG	G	A	40	0	1	1	1	1	1	1	1	1	1	1	1	1	1	1	1	1	1	1	1	1	1	1	1	1	1	1	1	1	1	1	1	1	1	1	1	1	1	1	1
NC_007530	2833889	GGAAATATGA.GCTGGGGCTG	G	A	40	0	0	0	0	0	0	0	0	0	0	0	0	0	0	0	0	0	0	0	0	0	0	0	1	0	0	0	0	0	0	0	0	0	0	0	0	0	0	0	0
NC_007530	2834272	CATACGCCGC.AATTGGAATT	A	T	40	0	0	0	0	0	0	0	0	0	0	0	0	0	1	0	0	0	0	0	0	0	0	0	0	0	0	0	0	0	0	0	0	0	0	0	0	0	0	0	0
NC_007530	2841741	ATTTGCATCC.CGCCATCTTT	C	T	40	0	0	0	0	0	0	0	0	0	0	1	0	0	0	0	0	0	0	0	0	0	0	0	0	0	0	0	0	0	0	0	0	0	0	0	0	0	0	0	0
NC_007530	2841773	CTTTCCTGCC.ATCGATAAAA	A	G	40	0	0	0	0	0	0	0	0	0	0	0	0	0	0	0	0	0	0	0	0	1	0	0	0	0	0	0	0	0	0	0	0	0	0	1	0	0	0	0	0
NC_007530	2842798	ATAAAAGAAA.GACGATATAA	G	A	40	0	0	0	0	0	0	0	0	0	0	0	0	0	0	0	0	0	0	0	0	0	0	0	0	0	0	0	1	0	0	0	0	0	0	0	0	0	0	0	0
NC_007530	2842962	GATATATATA.GAATTTTATA	G	T	40	0	0	1	0	0	0	0	0	0	0	0	0	0	0	0	0	0	0	0	0	0	0	0	0	0	0	0	0	0	0	0	0	0	0	0	0	0	0	0	0
NC_007530	2843075	TATTCTAAAA.GAAAAATGGT	G	T	40	0	0	1	0	0	0	0	0	0	0	0	0	0	0	0	0	0	0	0	0	0	0	0	0	0	0	0	0	0	0	0	0	0	0	0	0	0	0	0	0
NC_007530	2844951	CTTCTTCTAC.AACCGGTACA	A	G	40	0	0	0	0	0	0	0	0	0	0	0	0	0	1	0	0	0	0	0	0	0	0	0	0	0	0	0	0	0	0	0	0	0	0	0	0	0	0	0	0
NC_007530	2845344	CGAAAAGGAA.TCTCACCTTT	T	C	40	0	0	0	0	0	0	0	0	0	0	0	0	0	1	0	0	0	0	0	0	0	0	0	0	0	0	0	0	0	0	0	0	0	0	0	0	0	0	0	0
NC_007530	2845434	AACGATCTGT.TCTTGCATAC	T	C	40	0	0	0	0	0	1	0	0	0	0	0	0	0	0	0	0	0	0	0	0	0	0	0	0	0	0	0	0	0	0	0	0	0	0	0	0	0	0	0	0
NC_007530	2849931	ATTTAAAATT.CCTCCTTCAA	C	T	40	0	1	1	1	1	1	1	1	1	1	1	1	1	1	1	1	1	1	1	1	1	1	1	1	1	1	1	1	1	1	1	1	1	1	1	1	1	1	1	1
NC_007530	2852130	AATTTCGGAA.CTTAAATTCC	C	A	40	0	0	1	0	0	0	0	0	0	0	0	0	0	0	0	0	0	0	1	0	0	0	0	0	0	0	0	0	0	0	0	0	0	0	0	0	0	0	0	0
NC_007530	2852461	TTTAGAAACT.TCACGATTAT	T	A	40	0	0	1	0	0	0	0	0	0	0	0	0	0	0	0	0	0	0	0	0	0	0	0	0	0	0	0	0	0	0	0	0	0	0	0	0	0	0	0	0
NC_007530	2852650	TGTATCGCCT.GGTAAACCAA	G	A	40	0	0	0	0	0	0	0	0	0	0	0	0	0	0	0	0	0	0	0	0	0	0	0	0	0	0	0	1	0	0	0	0	0	0	0	0	0	0	0	0
NC_007530	2857017	CTAATTCTCC.AACTAATCTT	A	G	40	0	0	0	0	0	0	0	0	0	0	0	0	0	0	0	0	0	0	0	0	0	0	0	1	0	0	0	0	0	0	0	0	0	0	0	0	0	0	0	0
NC_007530	2858794	GAGGATTATC.AATTCATTTT	A	G	40	0	0	0	0	0	1	0	0	0	0	0	0	0	0	0	0	0	0	0	0	0	0	0	0	0	0	0	0	0	0	0	0	0	0	0	0	0	0	0	0
NC_007530	2860257	ATAAGCAATC.GGCGTAATAA	G	A	40	0	0	0	0	0	0	0	0	0	0	0	0	0	0	0	0	1	0	0	0	0	0	0	0	0	0	0	0	0	0	0	0	0	0	0	0	0	0	0	0
NC_007530	2867540	TCGGACGACT.TTGGACAATA	T	G	40	0	0	0	0	0	0	0	0	0	0	0	0	0	0	0	0	0	0	1	0	0	0	0	0	0	0	0	0	0	0	0	0	0	0	0	0	0	0	0	0
NC_007530	2877790	AATACTCAAA.GATTATGAAA	G	A	40	0	0	1	0	0	0	0	0	0	0	0	0	0	1	0	0	0	0	1	0	0	0	0	0	0	0	0	0	0	0	0	0	0	0	0	0	0	0	0	0
NC_007530	2881787	TAAAAGATAT.GGATCTTTAA	G	T	40	0	0	0	0	0	1	0	0	0	0	0	0	0	0	0	0	0	0	0	0	0	0	0	0	0	0	0	0	0	0	0	0	0	0	0	0	0	0	0	0
NC_007530	2884452	ATAAAATAAA.GAACGATATA	G	A	40	0	0	0	0	0	0	0	0	0	0	0	0	0	1	0	0	0	0	0	0	0	0	0	0	0	0	0	0	0	0	0	0	0	0	0	0	0	0	0	0
NC_007530	2885630	ATGTGGCATC.GGGAATTTGT	G	A	40	0	0	0	0	0	0	0	0	0	0	0	0	0	0	0	0	0	0	0	0	0	0	0	0	0	0	1	0	0	0	0	0	0	0	0	0	0	0	0	0
NC_007530	2887710	ACTTTGATTA.TGCTCCAACA	T	C	40	0	0	0	0	0	0	0	0	0	0	0	0	0	0	0	0	0	0	0	0	0	0	0	0	0	0	0	0	0	0	0	1	0	0	0	0	0	0	1	0
NC_007530	2903921	GATATTATAA.GAATATTTTA	G	A	40	0	0	1	0	0	0	0	0	0	0	0	0	0	1	0	0	0	0	1	0	0	0	0	0	0	0	0	0	0	0	0	0	0	0	0	0	0	0	0	0
NC_007530	2906672	TTTGGAGGGA.TAATATGAAT	T	C	40	0	0	0	0	0	1	0	0	0	0	0	0	0	0	0	0	0	0	0	0	0	0	0	0	0	0	0	0	0	0	0	0	0	0	0	0	0	0	0	0
NC_007530	2910757	ATTTATCCAA.GAGCATCTTT	G	A	40	0	0	0	0	0	0	0	0	0	0	0	0	0	1	0	0	0	0	0	0	0	0	0	0	0	0	0	0	0	0	0	0	0	0	0	0	0	0	0	0
NC_007530	2915316	TTCTACTTGA.ATACCAACGT	A	T	40	0	0	1	0	0	0	0	0	0	0	0	0	0	0	0	0	0	0	0	0	0	0	0	0	0	0	0	0	0	0	0	0	0	0	0	0	0	0	0	0
NC_007530	2917555	AGTAGGTCAG.TTTGCTGATA	T	G	40	0	1	1	1	1	0	1	0	1	0	0	1	1	1	1	0	1	1	1	1	0	1	0	0	0	1	0	0	1	0	1	0	1	1	0	1	1	1	0	0
NC_007530	2918437	GATAACCCTA.ACCTCTCACA	A	G	40	0	0	1	0	0	0	0	0	0	0	0	0	0	1	0	0	0	0	1	0	0	0	0	0	0	0	0	0	0	0	0	0	0	0	0	0	0	0	0	0
NC_007530	2919585	CTGCAAATTC.AGTTGGATTA	A	G	40	0	0	0	0	0	0	0	0	0	0	0	0	0	0	0	0	0	0	0	0	0	0	0	0	0	0	0	1	0	0	0	0	0	0	0	0	0	0	0	0
NC_007530	2922212	AGGAAGAAAT.GAAGCGTCAG	G	T	40	0	0	1	0	0	0	0	0	0	0	0	0	0	0	0	0	0	0	0	0	0	0	0	0	0	0	0	0	0	0	0	0	0	0	0	0	0	0	0	0
NC_007530	2922661	TTGTTTTGCA.ACATTAGCTG	A	T	40	0	0	0	0	0	0	0	0	0	0	0	0	0	0	0	0	0	0	0	0	0	0	0	0	0	0	0	1	0	0	0	0	0	0	0	0	0	0	0	0
NC_007530	2925014	TAAATTGTCC.AAGATAAATA	A	G	40	0	0	0	0	0	0	0	0	0	0	0	1	0	0	0	0	0	0	0	0	0	0	0	0	0	0	0	0	0	0	0	0	0	0	0	0	0	0	0	0
NC_007530	2931877	ATGTTAACAG.TGTTGATGAA	T	C	40	0	0	0	0	0	0	0	0	0	0	0	0	0	0	0	0	0	0	0	0	0	0	0	0	0	0	0	0	0	1	0	0	0	0	0	0	0	0	0	0
NC_007530	2932967	TCTGGATTGA.TTTTATTTTC	T	A	40	0	0	0	0	0	1	0	0	0	0	0	0	0	0	0	0	0	0	0	0	0	0	0	0	0	0	0	0	0	0	0	0	0	0	0	0	0	0	0	0
NC_007530	2933407	TGTAATTGGA.ATGCATTTGA	A	G	40	0	0	0	0	0	1	0	0	0	0	0	0	0	0	0	0	0	0	0	0	0	0	0	0	0	0	0	0	0	0	0	0	0	0	0	0	0	0	0	0
NC_007530	2934256	TTCTCAAACC.TAGGAACATC	T	C	40	0	0	0	0	0	0	0	0	0	0	0	0	0	0	0	0	0	0	0	0	0	0	0	0	0	0	0	0	0	1	0	0	0	0	0	0	0	0	0	0
NC_007530	2936169	ATAAATTCAA.GAAAATTACC	G	T	40	0	0	0	0	0	0	0	0	0	0	0	0	0	0	0	0	0	0	0	0	1	0	0	0	0	0	0	0	0	0	0	0	0	0	1	0	0	0	0	0
NC_007530	2937703	ATCAATTATG.ACAACTCTGC	A	G	40	0	0	0	0	0	1	0	0	0	0	0	0	0	0	0	0	0	0	0	0	0	0	0	0	0	0	0	0	0	0	0	0	0	0	0	0	0	0	0	0
NC_007530	2941844	AGAGTCTGAT.AGTGACATCG	A	G	40	0	1	1	1	1	1	1	1	1	1	1	1	1	1	1	1	1	1	1	1	1	1	1	1	1	1	1	1	1	1	1	1	1	1	1	1	1	1	1	1
NC_007530	2948061	TTATTACCTC.AACTTCAAGA	A	G	40	0	0	0	0	0	1	0	0	0	0	0	0	0	0	0	0	0	0	0	0	0	0	0	0	0	0	0	0	0	0	0	0	0	0	0	0	0	0	0	0
NC_007530	2955691	ATAATGAAGG.GGTTTGAGTA	G	A	40	0	1	1	1	1	1	1	1	1	1	1	1	1	1	1	1	1	1	1	1	1	1	1	1	1	1	1	1	1	1	1	1	1	1	1	1	1	1	1	1
NC_007530	2963137	CCTCCTACAG.CACAACATAA	C	T	40	0	0	1	0	0	0	0	0	0	0	0	0	0	1	0	0	0	0	0	0	0	0	0	0	0	0	0	0	0	0	0	0	0	0	0	0	0	0	0	0
NC_007530	2963518	CATTTCCTGC.GCCCCTTACC	G	C	40	0	0	0	0	0	0	0	0	0	0	0	0	0	1	0	0	0	0	0	0	0	0	0	0	0	0	0	0	0	0	0	0	0	0	0	0	0	0	0	0
NC_007530	2963696	TTTGTACGAG.TCCCTCACCA	T	C	40	0	0	0	0	0	0	0	0	0	0	0	0	0	0	0	0	0	0	0	0	0	0	0	0	0	0	0	0	0	0	0	1	0	0	0	0	0	0	0	0
NC_007530	2967832	GGTATTTTCC.ACCAATTACT	A	T	40	0	0	1	0	0	0	0	0	0	0	0	0	0	1	0	0	0	0	0	0	0	0	0	0	0	0	0	0	0	0	0	0	0	0	0	0	0	0	0	0
NC_007530	2971265	TTTAAATATA.GGCTTGGAAA	G	A	40	0	0	0	0	0	0	0	0	0	0	0	0	0	0	0	0	0	0	0	0	0	0	0	0	0	0	0	1	0	0	0	0	0	0	0	0	0	0	0	0
NC_007530	2971839	ATGGGATGGG.GGAATAACGG	G	A	40	0	0	0	0	0	0	0	0	0	0	0	0	0	0	0	0	0	0	0	0	0	0	0	0	0	0	0	0	0	0	0	0	0	0	0	0	0	0	0	1
NC_007530	2974534	TTTCCAGTAA.AGAATTTGCT	A	G	40	0	0	0	0	0	0	1	0	0	0	0	0	0	0	0	0	0	0	0	0	0	0	0	0	0	0	0	0	0	0	0	0	0	0	0	0	0	0	0	0
NC_007530	2976789	ATCTTAACCT.TTTTCCACTT	T	C	40	0	0	1	0	0	0	0	0	0	0	0	0	0	0	0	0	0	0	0	0	0	0	0	0	0	0	0	0	0	0	0	0	0	0	0	0	0	0	0	0
NC_007530	2985718	ATGTACATAA.TGCGCTGTTT	T	C	40	0	0	0	0	0	0	0	0	0	0	0	0	0	0	0	0	0	0	0	0	0	0	0	0	0	0	0	0	0	0	0	1	0	0	0	0	0	0	1	0
NC_007530	2986117	AATAAGAAGG.GAAAGTATAC	G	A	40	0	0	0	0	0	0	0	0	0	0	0	0	0	0	0	0	0	0	0	0	0	0	0	0	0	0	0	0	0	0	0	0	0	0	0	0	0	0	0	1
NC_007530	2990474	ATGAATGCAT.TGTTTACTTT	T	C	40	0	0	0	0	0	0	0	0	0	0	0	0	0	0	0	0	1	0	0	0	0	0	0	0	0	0	0	0	0	0	0	0	0	0	0	0	0	0	0	0
NC_007530	2991100	TTTAGATATA.TAAAATACTT	T	C	40	0	0	0	0	0	0	0	0	0	0	0	0	0	0	0	0	0	0	0	0	0	0	0	0	0	0	0	0	0	1	0	0	0	0	0	0	0	0	0	0
NC_007530	2992382	AGTTCAAAAA.TTCCGTCATA	T	A	40	0	0	0	0	0	0	0	0	0	0	0	0	0	0	1	0	0	0	0	0	0	0	0	0	0	0	0	0	0	0	0	0	0	0	0	0	0	0	0	0
NC_007530	2992499	CTCTACTTGA.GAACTGGCTC	G	A	40	0	0	1	0	0	0	0	0	0	0	0	0	0	0	0	0	0	0	0	0	0	0	0	0	0	0	0	0	0	0	0	0	0	0	0	0	0	0	0	0
NC_007530	2992513	TGGCTCTTTT.CGCATGAGAA	C	A	40	0	0	1	0	0	0	0	0	0	0	0	0	0	0	0	0	0	0	0	0	0	0	0	0	0	0	0	0	0	0	0	0	0	0	0	0	0	0	0	0
NC_007530	2993945	GTAGGAAAAA.CACACAGCGG	C	T	40	0	0	0	0	0	0	0	0	0	0	0	0	0	0	0	0	1	0	0	0	0	0	0	0	0	0	0	0	0	0	0	0	0	0	0	0	0	0	0	0
NC_007530	2994787	CATAAACAAG.GGTTAGATGC	G	A	40	0	1	1	1	1	1	1	1	1	1	1	1	1	1	1	1	1	1	1	1	1	1	1	1	1	1	1	1	1	1	1	1	1	1	1	1	1	1	1	1
NC_007530	2999729	TTTATATCGG.CGATTTTTCA	C	T	40	0	0	0	0	0	1	0	0	0	0	0	0	0	0	0	0	0	0	0	0	0	0	0	0	0	0	0	0	0	0	0	0	0	0	0	0	0	0	0	0
NC_007530	3000881	TTCATTATCG.AAAAAACCGG	A	C	40	0	0	0	0	1	0	0	0	0	0	0	0	0	0	0	0	0	0	0	0	0	0	0	0	0	0	0	0	0	0	0	0	0	0	0	0	0	0	0	0
NC_007530	3004581	GAAAACAGAT.GATTCAAAAT	G	C	40	0	0	0	0	0	0	0	0	0	0	0	0	0	1	0	0	0	0	0	0	0	0	0	0	0	0	0	0	0	0	0	0	0	0	0	0	0	0	0	0
NC_007530	3006617	CTCTACTTTT.GCTGATTGAA	G	A	40	0	1	1	1	1	1	1	1	1	1	1	1	1	1	1	1	1	1	1	1	1	1	1	1	1	1	1	1	1	1	1	1	1	1	1	1	1	1	1	1
NC_007530	3008111	AATGGACCTG.GGCCATTCGC	G	A	40	0	0	1	0	0	0	0	0	0	0	0	0	0	1	0	0	0	0	1	0	0	0	0	0	0	0	0	0	0	0	0	0	0	0	0	0	0	0	0	0
NC_007530	3008865	ATTTCTCCCT.TGCAAATTGT	T	G	40	0	0	1	0	0	0	0	0	0	0	0	0	0	0	0	0	0	0	0	0	0	0	0	0	0	0	0	0	0	0	0	0	0	0	0	0	0	0	0	0
NC_007530	3009415	TAGTTCCCCC.GCCACACTCA	G	C	40	0	0	0	0	0	0	0	0	0	0	0	0	0	0	0	0	0	0	0	0	0	0	0	0	0	0	0	0	0	0	0	1	0	0	0	0	0	0	1	0
NC_007530	3012124	GTAACTATTA.TAGTTACAGG	T	C	40	0	0	0	0	0	0	0	0	0	0	0	0	0	0	0	0	0	0	0	0	0	0	1	0	0	0	0	0	0	1	0	1	0	0	0	0	0	0	1	0
NC_007530	3012171	ATGCAATGAT.GCATACTGTA	G	C	40	0	0	0	0	0	1	0	0	0	0	0	0	0	0	0	0	0	0	0	0	0	0	0	0	0	0	0	0	0	0	0	0	0	0	0	0	0	0	0	0
NC_007530	3013393	GAAACTTTAA.TCAGTGGGGG	T	C	40	0	0	0	0	0	0	0	0	0	0	0	0	0	1	0	0	0	0	0	0	0	0	0	0	0	0	0	0	0	0	0	0	0	0	0	0	0	0	0	0
NC_007530	3013602	GAGTACGTAA.CACCCTTTTT	C	T	40	0	0	1	0	0	0	0	0	0	0	0	1	0	1	0	0	0	0	1	0	0	0	0	0	0	0	0	0	0	0	0	0	0	0	0	0	0	0	0	0
NC_007530	3013618	TTTTACTTTC.TGTATACACT	T	C	40	0	0	1	0	0	0	0	0	0	0	0	0	0	1	0	0	0	0	1	0	0	0	0	0	0	0	0	0	0	0	0	0	0	0	0	0	0	0	0	0
NC_007530	3013647	TTACGTTCTC.AAAGTTGTTT	A	G	40	0	0	1	0	0	0	0	0	0	0	0	0	0	1	0	0	0	0	1	0	0	0	0	0	0	0	0	0	0	0	0	0	0	0	0	0	0	0	0	0
NC_007530	3013782	CAACTTTGAT.ATACTGAGAT	A	G	40	0	0	1	0	0	0	0	0	0	0	0	0	0	1	0	0	0	0	1	0	0	0	0	0	0	0	0	0	0	0	0	0	0	0	0	0	0	0	0	0
NC_007530	3014879	CAGGTTTTTC.ATAACATCCT	A	T	40	0	1	1	1	1	1	1	1	1	1	1	1	1	1	1	1	1	1	1	1	1	1	1	1	1	1	1	1	1	1	1	1	1	1	1	1	1	1	1	1
NC_007530	3017461	TTCCCCTAAT.CCTTCATTTT	C	T	40	0	1	1	1	1	1	1	1	1	1	1	1	1	1	1	1	1	1	1	1	1	1	1	1	1	1	1	1	1	1	1	1	1	1	1	1	1	1	1	1
NC_007530	3023588	GTCTTTTCTT.CTTTTAATTA	C	T	40	0	0	0	0	0	0	0	0	0	0	0	0	0	1	0	0	0	0	0	0	0	0	0	0	0	0	0	0	0	0	0	0	0	0	0	0	0	0	0	0
NC_007530	3025691	TTTATAATAA.TAAAAGGAAC	T	A	40	0	0	0	0	0	0	0	0	0	0	0	0	0	0	0	0	0	0	1	0	0	0	0	0	0	0	0	0	0	0	0	0	0	0	0	0	0	0	0	0
NC_007530	3025707	GAACAAACGT.CCTTATTTTT	C	T	40	0	1	1	1	1	1	1	1	1	1	1	1	1	1	1	1	1	1	1	1	1	1	1	1	1	1	1	1	1	1	1	1	1	1	1	1	1	1	1	1
NC_007530	3025828	TGGGATTAGA.CCCACTTCAT	C	A	40	0	0	0	0	0	1	0	0	0	0	0	0	0	0	0	0	0	0	0	0	0	0	0	0	0	0	0	0	0	0	0	0	0	0	0	0	0	0	0	0
NC_007530	3025928	AGTAAAGAAG.TTGGCAAGGC	T	A	40	0	0	1	0	0	0	0	0	0	0	0	0	0	0	0	0	0	0	0	0	0	0	0	0	0	0	0	0	0	0	0	0	0	0	0	0	0	0	0	0
NC_007530	3025939	TGGCAAGGCT.ATACGAGATT	A	C	40	0	0	1	0	0	0	0	0	0	0	0	0	0	0	0	0	0	0	0	0	0	0	0	0	0	0	0	0	0	0	0	0	0	0	0	0	0	0	0	0
NC_007530	3026329	AGTTTTGGGG.GATTTCGCAT	G	A	40	0	0	0	0	0	0	0	0	0	0	0	0	0	0	0	0	0	0	0	0	0	0	0	0	0	0	0	0	0	1	0	0	0	0	0	0	0	0	0	0
NC_007530	3026531	AAGCCAAATT.TTAATGCGTG	T	C	40	0	0	0	0	0	0	0	0	0	0	0	0	0	1	0	0	0	0	0	0	0	0	0	0	0	0	0	0	0	0	0	0	0	0	0	0	0	0	0	0
NC_007530	3026542	TAATGCGTGA.TTATACAATA	T	C	40	0	0	1	0	0	0	0	0	0	0	0	0	0	1	0	0	0	0	0	0	0	0	0	0	0	0	0	0	0	0	0	0	0	0	0	0	0	0	0	0
NC_007530	3026692	AAACACATAC.CTTAAGCCGT	C	T	40	0	0	1	0	0	0	0	0	0	0	0	0	0	1	0	0	0	0	1	0	0	0	0	0	0	0	0	0	0	0	0	0	0	0	0	0	0	0	0	0
NC_007530	3026716	CTAACTTAAC.CATGGACATT	C	A	40	0	0	0	0	0	0	0	0	0	0	0	0	0	1	0	0	0	0	1	0	0	0	0	0	0	0	0	0	0	0	0	0	0	0	0	0	0	0	0	0
NC_007530	3026904	ATACGCACAA.AGTTTGGAAA	A	G	40	0	0	1	0	0	0	0	0	0	0	0	0	0	1	0	0	0	0	0	0	0	0	0	0	0	0	0	0	0	0	0	0	0	0	0	0	0	0	0	0
NC_007530	3027753	GAATTCAAGT.GAAAAAGGAG	G	A	40	0	0	0	0	0	0	0	0	0	0	0	0	0	1	0	0	0	0	0	0	0	0	0	0	0	0	0	0	0	0	0	0	0	0	0	0	0	0	0	0
NC_007530	3030667	ATAAAAAAGT.ACACTCCAAT	A	G	40	0	0	1	0	0	0	0	0	0	0	0	0	0	1	0	0	0	0	1	0	0	0	0	0	0	0	0	0	0	0	0	0	0	0	0	0	0	0	0	0
NC_007530	3030763	ATGATTCGGG.ATTTTTGTGT	A	G	40	0	0	0	0	0	0	0	0	0	0	0	0	0	1	0	0	0	0	1	0	0	0	0	0	0	0	0	0	0	0	0	0	0	0	0	0	0	0	0	0
NC_007530	3032027	ATATTTATAT.TGATTATAAT	T	A	40	0	0	0	0	0	0	0	0	0	0	0	0	0	0	0	0	0	0	1	0	0	0	0	0	0	0	0	0	0	0	0	0	0	0	0	0	0	0	0	0
NC_007530	3034637	TGTAAAAAAT.GATTTTTGTA	G	C	40	0	0	0	0	0	0	0	0	0	0	0	0	0	0	0	0	0	0	1	0	0	0	0	0	0	0	0	0	0	0	0	0	0	0	0	0	0	0	0	0
NC_007530	3034681	TTAAATATTG.TAATTACTTA	T	C	40	0	0	0	0	0	0	0	0	0	0	0	0	0	0	0	0	0	0	1	0	0	0	0	0	0	0	0	0	0	0	0	0	0	0	0	0	0	0	0	0
NC_007530	3035781	CCAGAGACAA.ACTATTTACT	A	G	40	0	0	1	0	0	0	0	0	0	0	0	0	0	0	0	0	0	0	0	0	0	0	0	0	0	0	0	0	0	0	0	0	0	0	0	0	0	0	0	0
NC_007530	3038888	TGTATCATTT.TATATTTTAT	T	C	40	0	1	0	1	1	1	1	1	1	1	1	1	1	0	1	1	1	1	0	1	1	1	1	1	1	1	1	1	1	1	1	1	1	1	1	1	1	1	1	1
NC_007530	3039197	AAGTGTAAAA.CAAAAAGGGC	C	A	40	0	0	0	0	0	0	0	0	0	0	0	0	0	0	0	0	0	0	1	0	0	0	0	0	0	0	0	0	0	0	0	0	0	0	0	0	0	0	0	0
NC_007530	3046941	TTGAAGATGG.AAAGTAATAA	A	T	40	0	0	0	0	0	0	0	0	0	0	0	0	0	1	0	0	0	0	0	0	0	0	0	0	0	0	0	0	0	0	0	0	0	0	0	0	0	0	0	0
NC_007530	3052390	TTTTGAAAAA.TAATATCACT	T	A	40	0	0	0	0	0	0	0	0	0	0	0	0	0	1	0	0	0	0	0	0	0	0	0	0	0	0	0	0	0	0	0	0	0	0	0	0	0	0	0	0
NC_007530	3054639	CTATTTTAGC.AATTTTCATT	A	G	40	0	0	1	0	0	0	0	0	0	0	0	0	0	1	0	0	0	0	1	0	0	0	0	0	0	0	0	0	0	0	0	0	0	0	0	0	0	0	0	0
NC_007530	3059588	GGTGAAGTAA.GCAATTTTGA	G	A	40	0	1	1	1	1	1	1	1	1	1	1	1	1	1	1	1	1	1	1	1	1	1	1	1	1	1	1	1	1	1	1	1	1	1	1	1	1	1	1	1
NC_007530	3062564	CACGAATAAG.TGCGTTAAAA	T	C	40	0	0	0	0	0	0	0	0	0	0	0	0	0	0	0	0	0	0	0	0	0	0	0	0	0	0	0	0	0	0	0	0	0	0	0	0	0	0	0	1
NC_007530	3064341	GGGTTTCCGC.TCCTTTTTTA	T	C	40	0	0	0	0	0	0	0	0	0	0	0	0	0	1	0	0	0	0	0	0	0	0	0	0	0	0	0	0	0	0	0	0	0	0	0	0	0	0	0	0
NC_007530	3065771	ATTCACGAGA.TTAATTGGTG	T	A	40	0	0	0	0	0	0	0	0	0	0	0	0	0	0	0	0	1	0	0	0	0	0	0	0	0	0	0	0	0	0	0	0	0	0	0	0	0	0	0	0
NC_007530	3068469	TAATATGTGG.TACTCCTTTA	T	C	40	0	0	1	0	0	0	0	0	0	0	0	0	0	1	0	0	0	0	1	0	0	0	0	0	0	0	0	0	0	0	0	0	0	0	0	0	0	0	0	0
NC_007530	3071832	TACTTTCACC.GTGCATATGC	G	T	40	0	0	0	0	0	0	0	0	0	0	0	0	0	0	0	0	0	0	0	0	0	0	0	0	0	0	0	0	0	1	0	0	0	0	0	0	0	0	0	0
NC_007530	3073324	ATACCATTTT.TTACATAGAG	T	A	40	0	0	0	0	0	0	0	0	0	0	0	0	0	0	0	0	0	0	1	0	0	0	0	0	0	0	0	0	0	0	0	0	0	0	0	0	0	0	0	0
NC_007530	3074031	CGTACCAAAA.GGTCATTGGG	G	A	40	0	0	0	0	0	1	0	0	0	0	0	0	0	0	0	0	0	0	0	0	0	0	0	0	0	0	0	0	0	0	0	0	0	0	0	0	0	0	0	0
NC_007530	3076210	TGTAGATCAT.ATATAATATT	A	G	40	0	0	0	0	0	1	0	0	0	0	0	0	0	0	0	0	0	0	0	0	0	0	0	0	0	0	0	0	0	0	0	0	0	0	0	0	0	0	0	0
NC_007530	3081571	GAAGCAGGAG.TTTAAACCTT	T	C	40	0	0	0	0	0	0	0	0	0	0	1	0	0	0	0	0	0	0	0	0	0	0	0	0	0	0	0	0	0	0	0	0	0	0	0	0	0	0	0	0
NC_007530	3082059	CTATAGTTAG.TAATCCAGTA	T	C	40	0	0	0	0	0	0	0	0	0	0	0	0	0	0	0	0	0	0	0	0	0	0	0	1	0	0	0	0	0	0	0	0	0	0	0	0	0	0	0	0
NC_007530	3083038	GCTCCGTAAT.CGTTGTGTCT	C	T	40	0	0	0	0	0	0	0	0	0	0	0	0	0	0	0	0	0	0	1	0	0	0	0	0	0	0	0	0	0	0	0	0	0	0	0	0	0	0	0	0
NC_007530	3083247	AATAATGCTT.GTGCAATACC	G	A	40	0	0	0	0	0	1	0	0	0	0	0	0	0	0	0	0	0	0	0	0	0	0	0	0	0	0	0	0	0	0	0	0	0	0	0	0	0	0	0	0
NC_007530	3083803	AATGAATGCA.ATTAAAACTA	A	C	40	0	0	0	0	0	0	0	0	0	0	0	0	0	0	0	0	0	0	0	0	0	0	1	0	0	0	0	0	0	0	0	0	0	0	0	0	0	0	0	0
NC_007530	3084039	ATGAGTAATA.AAGTTGAAAT	A	C	40	0	0	0	0	0	1	0	0	0	0	0	0	0	0	0	0	0	0	0	0	0	0	0	0	0	0	0	0	0	0	0	0	0	0	0	0	0	0	0	0
NC_007530	3088200	TTTATATGCA.ATATTTCATA	A	T	40	0	0	0	0	0	0	0	0	0	0	0	0	0	0	0	0	0	0	1	0	0	0	0	0	0	0	0	0	0	0	0	0	0	0	0	0	0	0	0	0
NC_007530	3089563	ATGGCCATTG.CGTGGGGCGA	C	G	40	0	0	1	0	0	0	0	0	0	0	0	0	0	1	0	0	0	0	0	0	0	0	0	0	0	0	0	0	0	0	0	0	0	0	0	0	0	0	0	0
NC_007530	3090351	TCGGCAGGGC.ACCTTCATAT	A	G	40	0	0	0	0	0	0	0	0	0	0	0	0	0	0	0	0	0	0	0	0	1	0	0	0	0	0	0	0	0	0	0	0	0	0	0	0	0	0	0	0
NC_007530	3099141	CTTTTCTAGG.CACAACTTAC	C	T	40	0	0	0	0	0	0	0	0	0	0	0	0	0	0	0	0	0	0	0	0	0	0	0	0	0	0	0	1	0	0	0	0	0	0	0	0	0	0	0	0
NC_007530	3101088	GTATGTATGT.AAGTAGTGCC	A	G	40	0	0	0	0	0	1	0	0	0	0	0	0	0	0	0	0	0	0	0	0	0	0	0	0	0	0	0	0	0	0	0	0	0	0	0	0	0	0	0	0
NC_007530	3101984	AAAATCACCG.TGTGATTTTG	T	G	40	0	0	0	0	0	0	0	0	0	0	0	0	0	1	0	0	0	0	0	0	0	0	0	0	0	0	0	0	0	0	0	0	0	0	0	0	0	0	0	0
NC_007530	3104117	CCCACATTCC.AGTCTTCAGA	A	T	40	0	0	0	0	0	1	0	0	0	0	0	0	0	0	0	0	0	0	0	0	0	0	0	0	0	0	0	0	0	0	0	0	0	0	0	0	0	0	0	0
NC_007530	3106683	TCCTATCCTA.ACGCGGTTTT	A	G	40	0	0	1	0	0	0	0	0	0	0	0	0	0	1	0	0	0	0	0	0	0	0	0	0	0	0	0	0	0	0	0	0	0	0	0	0	0	0	0	0
NC_007530	3106695	GCGGTTTTAG.TGTTCTTGTT	T	G	40	0	0	1	0	0	0	0	0	0	0	0	0	0	1	0	0	0	0	0	0	0	0	0	0	0	0	0	0	0	0	0	0	0	0	0	0	0	0	0	0
NC_007530	3107432	CTACTGATAC.ACCATCAATT	A	G	40	0	1	1	1	1	1	1	1	1	1	1	1	1	1	1	1	1	1	1	1	1	1	1	1	1	1	1	1	1	1	1	1	1	1	1	1	1	1	1	1
NC_007530	3107766	AATTTTTCTT.CGTGGGTACA	C	T	40	0	0	0	0	0	0	0	0	0	0	0	0	0	1	0	0	0	0	0	0	0	0	0	0	0	0	0	0	0	0	0	0	0	0	0	0	0	0	0	0
NC_007530	3108987	CTAGCGGGAC.GCAAATTAAA	G	A	40	0	0	0	0	0	0	0	0	0	0	0	0	0	0	0	0	0	0	0	0	0	0	0	0	0	0	0	1	0	0	0	0	0	0	0	0	0	0	0	0
NC_007530	3111955	AGCAAGAAGT.GGAAGTGCTC	G	A	40	0	1	1	1	1	1	1	1	1	1	1	1	1	1	1	1	1	1	1	1	1	1	1	1	1	1	1	1	1	1	1	1	1	1	1	1	1	1	1	1
NC_007530	3116552	TTAAAAATTT.GGCTGAAATA	G	A	40	0	0	1	0	0	0	0	0	0	0	0	0	0	1	0	0	0	0	1	0	0	0	0	0	0	0	0	0	0	0	0	0	0	0	0	0	0	0	0	0
NC_007530	3117447	TGTCCACCCC.ATGGATACCA	A	G	40	0	0	0	0	0	0	0	0	0	0	0	0	0	0	0	0	0	0	0	0	0	0	0	0	1	0	0	0	0	0	0	0	0	0	0	0	0	0	0	0
NC_007530	3118464	CATGACGCAA.GAAGATTTAG	G	A	40	0	1	0	1	1	0	1	0	1	0	0	1	1	0	1	0	0	1	0	1	0	1	0	0	0	1	0	0	0	0	1	0	1	1	0	1	1	1	0	0
NC_007530	3122699	GCACCTATTT.CCTTTAAGAC	C	T	40	0	0	0	0	0	0	0	0	0	0	0	0	0	0	0	0	0	0	0	0	0	0	0	0	0	0	0	1	0	0	0	0	0	0	0	0	0	0	0	0
NC_007530	3126496	CCAGCTAAAG.CGACTTCACC	C	T	40	0	1	1	1	1	1	1	1	1	1	1	1	1	1	1	1	1	1	1	1	1	1	1	1	1	1	1	1	1	1	1	1	1	1	1	1	1	1	1	1
NC_007530	3127081	TACTCCCAAA.TATGACAATT	T	A	40	0	0	0	0	0	0	0	0	0	0	0	0	0	0	0	0	0	0	1	0	0	0	0	0	0	0	0	0	0	0	0	0	0	0	0	0	0	0	0	0
NC_007530	3127961	CGTCTTTGTA.TCATTCTCTG	T	A	40	0	0	1	0	0	0	0	0	0	0	0	0	0	1	0	0	0	0	1	0	0	0	0	0	0	0	0	0	0	0	0	0	0	0	0	0	0	0	0	0
NC_007530	3128679	AATTATACTT.ATTAAACAAG	A	T	40	0	0	0	0	0	0	0	0	0	0	0	0	0	0	0	0	0	0	1	0	0	0	0	0	0	0	0	0	0	0	0	0	0	0	0	0	0	0	0	0
NC_007530	3130008	ACTTGCGGAA.TTACATTTTT	T	A	40	0	0	1	0	0	0	0	0	0	0	0	0	0	0	0	0	0	0	0	0	0	0	0	0	0	0	0	0	0	0	0	0	0	0	0	0	0	0	0	0
NC_007530	3141832	TGGTGGATTG.GTAACATATT	G	A	40	0	0	0	0	0	0	0	0	0	0	0	0	0	0	0	0	0	0	0	0	0	0	0	0	0	0	0	0	1	0	0	0	0	0	0	0	0	0	0	0
NC_007530	3145815	AAAAACAAAA.GAAAAAAGTA	G	A	40	0	0	0	0	0	0	0	0	0	0	0	0	0	1	0	0	0	0	0	0	0	0	0	0	0	0	0	0	0	0	0	0	0	0	0	0	0	0	0	0
NC_007530	3148331	TATGTTAACA.TAATAACTTC	T	C	40	0	1	1	1	1	1	1	1	1	1	1	1	1	1	1	1	1	1	1	1	1	1	1	1	1	1	1	1	1	1	1	1	1	1	1	1	1	1	1	1
NC_007530	3148875	TATCCAACTT.GGCTGCAAGT	G	A	40	0	0	0	0	0	0	0	0	0	0	0	0	0	0	0	0	1	0	0	0	0	0	0	0	0	0	0	0	0	0	0	0	0	0	0	0	0	0	0	0
NC_007530	3152232	TGATAAGGGG.ATTTCTCTTT	A	G	40	0	0	1	0	0	0	0	0	0	0	0	0	0	1	0	0	0	0	1	0	0	0	0	0	0	0	0	0	0	0	0	0	0	0	0	0	0	0	0	0
NC_007530	3153872	AAGAACTCTT.GGTGATTGTA	G	A	40	0	0	0	0	0	0	0	0	0	0	0	0	0	0	0	0	1	0	0	0	0	0	0	0	0	0	0	0	0	0	0	0	0	0	0	0	0	0	0	0
NC_007530	3154615	TAAAACGACT.GGACCTTCCG	G	A	40	0	0	0	0	0	0	0	0	0	0	0	0	0	0	0	0	0	0	0	0	0	0	1	0	0	0	0	0	0	1	0	1	0	0	0	0	0	0	1	0
NC_007530	3155284	TTCTTCAGGT.ACAAAGAAGT	A	T	40	0	0	1	0	0	0	0	0	0	0	0	0	0	0	0	0	0	0	0	0	0	0	0	0	0	0	0	0	0	0	0	0	0	0	0	0	0	0	0	0
NC_007530	3155979	TAGATCCATG.CCCCGCCGAT	C	T	40	0	1	1	1	1	1	1	1	1	1	1	1	1	1	1	1	1	1	1	1	1	1	1	1	1	1	1	1	1	1	1	1	1	1	1	1	1	1	1	1
NC_007530	3157259	AACGGTTTCT.CAATCATTAG	C	T	40	0	0	0	0	0	0	0	0	0	0	0	0	0	0	0	0	0	0	0	0	0	0	0	0	0	0	0	0	1	0	0	0	0	0	0	0	0	0	0	0
NC_007530	3157846	CCCAATATTA.ATAGTGGCAA	A	T	40	0	0	0	0	0	0	0	0	0	0	0	0	0	1	0	0	0	0	0	0	0	0	0	0	0	0	0	0	0	0	0	0	0	0	0	0	0	0	0	0
NC_007530	3157864	AATTCAAAGC.GTTTCTACCA	G	A	40	0	0	0	0	0	0	0	0	0	0	0	0	0	1	0	0	0	0	0	0	0	0	0	0	0	0	0	0	0	0	0	0	0	0	0	0	0	0	0	0
NC_007530	3162871	TCAATCACAT.CTTGGCACCC	C	T	40	0	1	1	1	1	1	1	1	1	1	1	1	1	1	1	1	1	1	1	1	1	1	1	1	1	1	1	1	1	1	1	1	1	1	1	1	1	1	1	1
NC_007530	3163616	TACAAGGTTT.TTGTGTATAC	T	A	40	0	0	0	0	0	0	0	0	0	0	0	0	0	1	0	0	0	0	0	0	0	0	0	0	0	0	0	0	0	0	0	0	0	0	0	0	0	0	0	0
NC_007530	3163858	CTTCCCCAAT.ACCTTGTACA	A	G	40	0	1	1	1	1	1	1	1	1	1	1	1	1	1	1	1	1	1	1	1	1	1	1	1	1	1	1	1	1	1	1	1	1	1	1	1	1	1	1	1
NC_007530	3164613	CCAAACGTAC.GATTCATACC	G	A	40	0	0	0	0	0	0	0	0	0	0	0	0	0	0	0	0	0	0	0	0	0	0	0	0	0	0	0	0	0	0	0	0	0	0	0	0	0	0	0	1
NC_007530	3164951	TAGAATAATA.GGTTGTTTCA	G	A	40	0	0	1	0	0	0	0	0	0	0	0	0	0	1	0	0	0	0	1	0	0	0	0	0	0	0	0	0	0	0	0	0	0	0	0	0	0	0	0	0
NC_007530	3168641	AATACTTGTA.CCTCTTTATT	C	A	40	0	0	0	0	0	1	0	0	0	0	0	0	0	0	0	0	0	0	0	0	0	0	0	0	0	0	0	0	0	0	0	0	0	0	0	0	0	0	0	0
NC_007530	3174544	TTTGCTCAAT.GGCTGTAATG	G	A	40	0	1	0	1	1	0	1	0	1	0	0	1	1	0	1	0	0	1	0	1	0	1	0	0	0	1	0	0	0	0	1	0	1	1	0	1	1	1	0	0
NC_007530	3175271	AATACCGAAA.CAGCCACCTT	C	A	40	0	0	0	0	0	0	0	0	0	0	0	0	0	0	0	0	0	0	1	0	0	0	0	0	0	0	0	0	0	0	0	0	0	0	0	0	0	0	0	0
NC_007530	3177138	AATATTGCTT.ACACAAGCCA	A	G	40	0	0	0	0	0	0	0	0	0	0	1	0	0	0	0	0	0	0	0	0	0	0	0	0	0	0	0	0	0	0	0	0	0	0	0	0	0	0	0	0
NC_007530	3177370	TCCTATCGCT.TAAAACCGAA	T	G	40	0	0	0	0	0	0	0	0	0	0	0	0	0	1	0	0	0	0	0	0	0	0	0	0	0	0	0	0	0	0	0	0	0	0	0	0	0	0	0	0
NC_007530	3177401	AAAATACAGT.CATATATTAC	C	A	40	0	0	0	0	0	0	0	1	0	0	0	0	0	0	0	0	0	0	0	0	0	0	0	0	0	0	0	0	0	0	0	0	0	0	0	0	0	0	0	0
NC_007530	3177475	TTATTTTAAA.CAAAAAAGAT	C	A	40	0	0	1	0	0	0	0	0	0	0	0	0	0	0	0	0	0	0	0	0	0	0	0	0	0	0	0	0	0	0	0	0	0	0	0	0	0	0	0	0
NC_007530	3177519	TAAAAAGAAA.TATCTTTTTA	T	A	40	0	0	0	0	0	0	0	0	0	0	0	0	0	0	0	0	0	0	1	0	0	0	0	0	0	0	0	0	0	0	0	0	0	0	0	0	0	0	0	0
NC_007530	3180735	GGCAATACGC.GCCTCAACCT	G	C	40	0	0	0	0	0	0	0	0	0	0	0	0	0	1	0	0	0	0	0	0	0	0	0	0	0	0	0	0	0	0	0	0	0	0	0	0	0	0	0	0
NC_007530	3181362	CAGAAACATC.AAATTCTTCA	A	G	40	0	0	0	0	0	0	0	1	0	0	0	0	0	0	0	0	0	0	0	0	1	0	0	0	0	0	0	0	0	0	0	0	0	0	1	0	0	0	0	0
NC_007530	3183905	CCATTCCAAA.GTGTAATTTG	G	T	40	0	0	0	0	0	0	0	0	0	0	0	0	0	0	0	0	0	0	0	0	1	0	0	0	0	0	0	0	0	0	0	0	0	0	0	0	0	0	0	0
NC_007530	3187986	CATTTTTATA.TGTATTACTT	T	A	40	0	0	0	0	0	0	0	0	0	0	0	0	0	1	0	0	0	0	0	0	0	0	0	0	0	0	0	0	0	0	0	0	0	0	0	0	0	0	0	0
NC_007530	3190084	GCCCCTCACT.GATTAAAGTT	G	C	40	0	0	0	0	0	0	0	0	0	0	0	0	0	1	0	0	0	0	0	0	0	0	0	0	0	0	0	0	0	0	0	0	0	0	0	0	0	0	0	0
NC_007530	3190738	CTAATAAACC.TCTTTCACGC	T	C	40	0	0	1	0	0	0	0	0	0	0	0	0	0	1	0	0	0	0	1	0	0	0	0	0	0	0	0	0	0	0	0	0	0	0	0	0	0	0	0	0
NC_007530	3194443	ACAGTAAGCT.GATGATTTAG	G	A	40	0	0	1	0	0	0	0	0	0	0	0	0	0	0	0	0	0	0	0	0	0	0	0	0	0	0	0	0	0	0	0	0	0	0	0	0	0	0	0	0
NC_007530	3196204	TCTATTGTAC.GGAGAGTACT	G	T	40	0	0	0	0	0	0	0	0	0	0	0	0	0	0	0	0	0	0	0	0	0	0	0	0	0	0	0	0	0	0	0	0	0	0	0	0	0	0	1	0
NC_007530	3200549	TGTATAGTTC.ATATTTTGTG	A	G	40	0	0	0	0	0	1	0	0	0	0	0	0	0	0	0	0	0	0	0	0	0	0	0	0	0	0	0	0	0	0	0	0	0	0	0	0	0	0	0	0
NC_007530	3206345	CAGGTAAATA.AATAGCAATA	A	G	40	0	0	1	0	0	0	0	0	0	0	0	0	0	1	0	0	0	0	1	0	0	0	0	0	0	0	0	0	0	0	0	0	0	0	0	0	0	0	0	0
NC_007530	3206391	TGTAAAAATT.GTAATTGAAA	G	A	40	0	0	1	0	0	0	0	0	0	0	0	0	0	1	0	0	0	0	1	0	0	0	0	0	0	0	0	0	0	0	0	0	0	0	0	0	0	0	0	0
NC_007530	3206402	TAATTGAAAT.AATAGATGCA	A	G	40	0	0	1	0	0	0	0	0	0	0	0	0	0	1	0	0	0	0	1	0	0	0	0	0	0	0	0	0	0	0	0	0	0	0	0	0	0	0	0	0
NC_007530	3206431	CCAATATAAT.GTGAAAAACG	G	T	40	0	0	0	0	0	0	0	0	0	0	0	0	0	1	0	0	0	0	0	0	0	0	0	0	0	0	0	0	0	0	0	0	0	0	0	0	0	0	0	0
NC_007530	3207438	ACAAAAAAAT.TAAGAAAATA	T	C	40	0	0	1	0	0	0	0	0	0	0	0	0	0	1	0	0	0	0	0	0	0	0	0	0	0	0	0	0	0	0	0	0	0	0	0	0	0	0	0	0
NC_007530	3207474	TGGAATATTA.AGCTCGTTTT	A	G	40	0	0	0	0	0	0	0	0	0	0	0	0	0	1	0	0	0	0	0	0	0	0	0	0	0	0	0	0	0	0	0	0	0	0	0	0	0	0	0	0
NC_007530	3210269	TTAGAGAAAT.GCCTGAAGAA	G	C	40	0	1	0	1	1	0	1	0	1	0	0	1	1	0	1	0	0	1	0	1	0	1	0	0	0	1	0	0	0	0	1	0	1	1	0	1	1	1	0	0
NC_007530	3213630	CTTTACTATT.CAGTATTACT	C	A	40	0	0	0	0	0	0	0	0	0	0	0	0	0	0	0	1	0	0	0	0	0	0	0	0	0	0	0	0	0	0	0	0	0	0	0	0	0	0	0	0
NC_007530	3215548	TGGTATTGCA.ATATTTCTGT	A	G	40	0	1	1	1	1	1	1	1	1	1	1	1	1	1	1	1	1	1	1	1	1	1	1	1	1	1	1	1	1	1	1	1	1	1	1	1	1	1	1	1
NC_007530	3216527	TCAAAATAAA.TCTATTTTTC	T	C	40	0	0	1	0	0	0	0	0	0	0	0	0	0	0	0	0	0	0	0	0	0	0	0	0	0	0	0	0	0	0	0	0	0	0	0	0	0	0	0	0
NC_007530	3216607	GATTTATACA.CATTATGAGC	C	A	40	0	0	0	0	0	0	0	0	0	0	0	0	0	1	0	0	0	0	0	0	0	0	0	0	0	0	0	0	0	0	0	0	0	0	0	0	0	0	0	0
NC_007530	3220631	CTTTTACTAG.AAGAATCTAT	A	G	40	0	0	0	0	0	1	0	0	0	0	0	0	0	0	0	0	0	0	0	0	0	0	0	0	0	0	0	0	0	0	0	0	0	0	0	0	0	0	0	0
NC_007530	3221452	AAACCCAATT.TAAGGAAATA	T	C	40	0	0	0	0	0	0	0	0	0	0	0	0	0	0	0	0	0	0	0	0	0	0	0	0	0	0	0	1	0	0	0	0	0	0	0	0	0	0	0	0
NC_007530	3227122	ACGATACACT.AGGTTGAAAA	A	G	40	0	1	1	1	1	1	1	1	1	1	1	1	1	1	1	1	1	1	1	1	1	1	1	1	1	1	1	1	1	1	1	1	1	1	1	1	1	1	1	1
NC_007530	3232915	CTAACCTTAA.GTTGTCTTTT	G	A	40	0	0	0	0	0	0	0	0	0	0	0	0	0	0	0	0	0	0	0	0	0	0	1	0	0	0	0	0	0	0	0	0	0	0	0	0	0	0	0	0
NC_007530	3235042	AGAGAACTAT.CTTTTACTAT	C	A	40	0	0	0	0	0	1	0	0	0	0	0	0	0	0	0	0	0	0	0	0	0	0	0	0	0	0	0	0	0	0	0	0	0	0	0	0	0	0	0	0
NC_007530	3236692	AAGGTTTGCA.GCAAAGTGCT	G	C	40	0	0	1	0	0	0	0	0	0	0	0	0	0	0	0	0	0	0	0	0	0	0	0	0	0	0	0	0	0	0	0	0	0	0	0	0	0	0	0	0
NC_007530	3237908	TTGTCTTAGG.CTGTATCCTT	C	T	40	0	0	0	0	0	0	0	0	0	0	0	0	0	0	0	0	0	0	0	0	0	0	0	0	0	0	1	0	0	0	0	0	0	0	0	0	0	0	0	0
NC_007530	3238532	CATTTATTAT.TTATTAAAAT	T	A	40	0	0	0	0	0	0	0	0	0	0	0	0	0	0	0	0	0	0	1	0	0	0	0	0	0	0	0	0	0	0	0	0	0	0	0	0	0	0	0	0
NC_007530	3245758	GATGATAAGA.CTTTAAGTAT	C	G	40	0	0	0	0	0	0	0	0	0	0	0	0	0	0	0	0	0	0	0	0	0	0	0	0	0	0	0	0	0	0	0	1	0	0	0	0	0	0	1	0
NC_007530	3247439	AAAACATGCT.CTTAAAATAT	C	T	40	0	0	0	0	0	0	0	0	0	0	0	0	0	0	0	0	0	0	1	0	0	0	0	0	0	0	0	0	0	0	0	0	0	0	0	0	0	0	0	0
NC_007530	3248540	CCCTATGTAC.ACCCCTCCTT	A	G	40	0	1	1	1	1	1	1	1	1	1	1	1	1	1	1	1	1	1	1	1	1	1	1	1	1	1	1	1	1	1	1	1	1	1	1	1	1	1	1	1
NC_007530	3251438	CGGAGAGTCT.GCCCAACCTT	G	A	40	0	0	0	0	0	0	0	0	0	0	0	0	0	0	0	0	0	0	0	0	0	0	0	0	0	0	0	0	0	0	0	0	0	0	0	0	0	0	0	1
NC_007530	3252973	GTGATGAAAA.CGTACTGAGT	C	T	40	0	0	0	0	0	0	0	0	0	0	0	0	0	0	0	0	1	0	0	0	0	0	0	0	0	0	0	0	0	0	0	0	0	0	0	0	0	0	0	0
NC_007530	3254250	ATACAAAAAA.GCTGCGGGGA	G	C	40	0	0	0	0	0	0	0	0	0	0	0	0	0	1	0	0	0	0	0	0	0	0	0	0	0	0	0	0	0	0	0	0	0	0	0	0	0	0	0	0
NC_007530	3254961	GAGCAACCGG.TTTAGGGATT	T	G	40	0	0	0	0	0	0	0	0	0	0	0	0	0	0	0	0	0	0	1	0	0	0	0	0	0	0	0	0	0	0	0	0	0	0	0	0	0	0	0	0
NC_007530	3255992	TTACTGTTCC.ATTTAAAATA	A	T	40	0	0	0	0	0	0	0	0	0	0	0	0	0	0	0	0	0	0	0	0	0	0	0	1	0	0	0	0	0	0	0	0	0	0	0	0	0	0	0	0
NC_007530	3256688	ATTGTGCTTT.TGTCCCATAT	T	C	40	0	1	1	1	1	1	1	1	1	1	1	1	1	1	1	1	1	1	1	1	1	1	1	1	1	1	1	1	1	1	1	1	1	1	1	1	1	1	1	1
NC_007530	3256870	CAATGATTCC.TATCACTTGG	T	C	40	0	1	1	1	1	1	1	1	1	1	1	1	1	1	1	1	1	1	1	1	1	1	1	1	1	1	1	1	1	1	1	1	1	1	1	1	1	1	1	1
NC_007530	3258648	CATACATATG.GCATGTTAAA	G	A	40	0	0	0	0	0	0	0	0	0	0	1	0	0	0	0	0	0	0	0	0	0	0	0	0	0	0	0	0	0	0	0	0	0	0	0	0	0	0	0	0
NC_007530	3259748	TAAATTATTA.AGCGGCGATC	A	G	40	0	0	1	0	0	0	0	0	0	0	0	0	0	0	0	0	0	0	0	0	0	0	0	0	0	0	0	0	0	0	0	0	0	0	0	0	0	0	0	0
NC_007530	3259764	GATCCAAATG.CACAGAAAAA	C	A	40	0	0	1	0	0	0	0	0	0	0	0	0	0	1	0	0	0	0	0	0	0	0	0	0	0	0	0	0	0	0	0	0	0	0	0	0	0	0	0	0
NC_007530	3261725	CTGCCGAGAT.GCTTAACAAT	G	A	40	0	1	1	1	1	1	1	1	1	1	1	1	1	1	1	1	1	1	1	1	1	1	1	1	1	1	1	1	1	1	1	1	1	1	1	1	1	1	1	1
NC_007530	3263890	AAAAACAAAC.GCTATGATAA	G	A	40	0	0	0	0	0	0	0	0	0	0	0	0	0	0	0	0	0	0	0	0	0	0	1	0	0	0	0	0	0	1	0	0	0	0	0	0	0	0	0	0
NC_007530	3265469	CAATCTCATT.ATTTTCATTT	A	G	40	0	1	1	1	1	1	1	1	1	1	1	1	1	1	1	1	1	1	1	1	1	1	1	1	1	1	1	1	1	1	1	1	1	1	1	1	1	1	1	1
NC_007530	3268656	TAAAAAAATA.GAAGTATCGT	G	A	40	0	0	0	0	0	0	0	0	0	0	0	0	0	1	0	0	0	0	1	0	0	0	0	0	0	0	0	0	0	0	0	0	0	0	0	0	0	0	0	0
NC_007530	3274425	TAGTAAATAA.CACTGATAAT	C	A	40	0	0	0	0	0	0	0	0	0	0	0	0	0	0	0	0	0	0	0	0	0	0	0	0	0	0	1	0	0	0	0	0	0	0	0	0	0	0	0	0
NC_007530	3277386	ACTTACATTT.GCTGAAACTA	G	A	40	0	0	1	0	0	0	0	0	0	0	0	0	0	1	0	0	0	0	1	0	0	0	0	0	0	0	0	0	0	0	0	0	0	0	0	0	0	0	0	0
NC_007530	3277895	CAACCCCGAG.TAAAATCGTT	T	C	40	0	0	0	0	0	0	0	0	0	0	0	0	0	0	1	0	0	0	0	0	0	0	0	0	0	0	0	0	0	0	0	0	0	0	0	0	0	0	0	0
NC_007530	3280245	GTTGATTGAG.GTTCTTAAGA	G	A	40	0	0	0	0	0	0	0	0	0	0	0	0	0	1	0	0	0	0	0	0	0	0	0	0	0	0	0	0	0	0	0	0	0	0	0	0	0	0	0	0
NC_007530	3288298	AGCGTTGACT.GGTGGGTTTT	G	A	40	0	0	0	0	0	0	0	0	0	0	0	0	0	0	0	0	0	0	0	0	0	0	0	0	0	0	0	0	0	0	0	0	0	0	0	0	0	0	0	1
NC_007530	3304424	AATGATATCT.GTTAACACAA	G	A	40	0	0	0	0	0	0	0	0	0	0	0	0	0	0	0	0	1	0	0	0	0	0	0	0	0	0	0	0	0	0	0	0	0	0	0	0	0	0	0	0
NC_007530	3306423	AACACATCTG.CAACTGGTAT	C	T	40	0	1	1	1	1	1	1	1	1	1	1	1	1	1	1	1	1	1	1	1	1	1	1	1	1	1	1	1	1	1	1	1	1	1	1	1	1	1	1	1
NC_007530	3309361	TAATAAGTGG.ACTACCGACG	A	G	40	0	0	0	0	0	0	0	0	0	0	0	0	0	0	0	0	0	0	0	0	1	0	0	0	0	0	0	0	0	0	0	0	0	0	1	0	0	0	0	0
NC_007530	3310491	GCATACAAAA.TACTACTCCC	T	C	40	0	0	0	0	0	0	0	0	0	0	0	0	0	0	0	0	0	0	0	0	0	0	0	0	0	0	0	1	0	0	0	0	0	0	0	0	0	0	0	0
NC_007530	3310574	GAACCCTGGT.GCTTGCAGCG	G	A	40	0	1	1	1	1	1	1	1	1	1	1	1	1	1	1	1	1	1	1	1	1	1	1	1	1	1	1	1	1	1	1	1	1	1	1	1	1	1	1	1
NC_007530	3311631	GTTCTACTTC.TCTAAAAATA	T	A	40	0	0	0	0	0	0	0	0	0	0	0	0	0	1	0	0	0	0	0	0	0	0	0	0	0	0	0	0	0	0	0	0	0	0	0	0	0	0	0	0
NC_007530	3311851	TTTTTAGTTG.GACGTGTTTT	G	T	40	0	0	0	0	0	0	0	0	0	0	0	0	0	0	0	0	1	0	0	0	0	0	0	0	0	0	0	0	0	0	0	0	0	0	0	0	0	0	0	0
NC_007530	3315896	TTTTCTAAAA.TAAATGCTGT	T	A	40	0	0	0	0	0	0	0	0	0	0	0	0	0	1	0	0	0	0	0	0	0	0	0	0	0	0	0	0	0	0	0	0	0	0	0	0	0	0	0	0
NC_007530	3318078	AAGACCAATT.AACGCTTCTC	A	G	40	0	1	0	1	1	0	1	0	1	0	0	1	1	0	1	0	0	1	0	1	0	1	0	0	0	1	0	0	0	0	1	0	1	1	0	1	1	1	0	0
NC_007530	3318723	CTCGAGACGT.TAGATAACGG	T	A	40	0	0	0	0	0	0	0	0	0	0	0	0	0	1	0	0	0	0	0	0	0	0	0	0	0	0	0	0	0	0	0	0	0	0	0	0	0	0	0	0
NC_007530	3320064	ACTGGAATCG.CGCCGACCAT	C	T	40	0	0	0	0	0	0	0	0	0	0	0	0	0	0	0	0	0	0	1	0	0	0	0	0	0	0	0	0	0	0	0	0	0	0	0	0	0	0	0	0
NC_007530	3328983	CGCACAAAAC.GGCTACCTTC	G	A	40	0	1	1	1	1	1	1	1	1	1	1	1	1	1	1	1	1	1	1	1	1	1	1	1	1	1	1	1	1	1	1	1	1	1	1	1	1	1	1	1
NC_007530	3332475	CATTGTAACA.AACTCCTGTC	A	G	40	0	0	0	0	0	0	0	1	0	0	0	0	0	0	0	0	0	0	0	0	1	0	0	0	0	0	0	0	0	0	0	0	0	0	1	0	0	0	0	0
NC_007530	3332998	TATTATATAT.TTTACCAAAA	T	C	40	0	0	0	0	0	0	0	0	0	0	0	0	0	0	0	0	0	0	0	0	0	0	0	0	0	0	0	1	0	0	0	0	0	0	0	0	0	0	0	0
NC_007530	3346211	ACTTTGCAAA.GCGTAATTGG	G	T	40	0	0	0	0	0	0	0	0	0	0	0	0	0	0	0	0	1	0	0	0	0	0	0	0	0	0	0	0	0	0	0	0	0	0	0	0	0	0	0	0
NC_007530	3351649	GCGCTGCCAT.GCATATACGA	G	A	40	0	0	0	0	0	0	0	0	0	0	0	0	0	0	0	0	0	0	0	0	0	0	0	0	0	0	0	1	0	0	0	0	0	0	0	0	0	0	0	0
NC_007530	3351683	ACAGGATCAC.CATTTGACCA	C	T	40	0	0	0	0	0	0	0	0	0	0	0	0	0	0	0	0	0	0	0	0	0	0	0	0	0	0	0	0	0	0	0	0	0	0	0	0	0	0	0	1
NC_007530	3354148	CTTTATATAT.TTATCAGAAG	T	G	40	0	0	1	0	0	0	0	0	0	0	0	0	0	0	0	0	0	0	0	0	0	0	0	0	0	0	0	0	0	0	0	0	0	0	0	0	0	0	0	0
NC_007530	3354419	GCAAAGCTGA.CTTTTTACCC	C	T	40	0	0	0	0	0	0	0	0	0	0	0	0	0	1	0	0	0	0	0	0	0	0	0	0	0	0	0	0	0	0	0	0	0	0	0	0	0	0	0	0
NC_007530	3354956	TTCCACAAAC.TAAATTTGTA	T	A	40	0	0	0	0	0	0	0	0	0	0	0	0	0	1	0	0	0	0	0	0	0	0	0	0	0	0	0	0	0	0	0	0	0	0	0	0	0	0	0	0
NC_007530	3358825	CACTCAATGT.TGAATCATTA	T	C	40	0	1	1	1	1	1	1	1	1	1	1	1	1	1	1	1	1	1	1	1	1	1	1	1	1	1	1	1	1	1	1	1	1	1	1	1	1	1	1	1
NC_007530	3361877	AATGACACGT.TTAACTCCGT	T	A	40	0	0	0	0	0	0	0	0	0	0	0	0	0	0	0	0	0	0	0	0	0	0	0	0	0	0	0	1	0	0	0	0	0	0	0	0	0	0	0	0
NC_007530	3364146	CATATTAAAG.TTATATGGAA	T	A	40	0	0	0	0	0	1	0	0	0	0	0	0	0	0	0	0	0	0	0	0	0	0	0	0	0	0	0	0	0	0	0	0	0	0	0	0	0	0	0	0
NC_007530	3366578	GTTGTATCTG.GTTTGAAATG	G	A	40	0	0	1	0	0	0	0	0	0	0	0	0	0	0	0	0	0	0	0	0	0	0	0	0	0	0	0	0	0	0	0	0	0	0	0	0	0	0	0	0
NC_007530	3368524	TATCTACTGG.AATTTCACGT	A	C	40	0	0	0	0	0	0	0	0	0	0	0	0	0	0	0	0	1	0	0	0	0	0	0	0	0	0	0	0	0	0	0	0	0	0	0	0	0	0	0	0
NC_007530	3373279	ATATTAATAG.CGTCTTTTTG	C	T	40	0	0	1	0	0	0	0	0	0	0	0	0	0	1	0	0	0	0	1	0	0	0	0	0	0	0	0	0	0	0	0	0	0	0	0	0	0	0	0	0
NC_007530	3374787	TTATTACAAA.CATTTTGCAA	C	T	40	0	0	1	0	0	0	0	0	0	0	0	0	0	1	0	0	0	0	1	0	0	0	0	0	0	0	0	0	0	0	0	0	0	0	0	0	0	0	0	0
NC_007530	3377199	CTAACGGTAA.GGATATATTC	G	A	40	0	0	0	0	0	0	0	0	0	0	0	0	0	0	0	0	0	0	0	0	0	0	1	0	0	0	0	0	0	0	0	0	0	0	0	0	0	0	0	0
NC_007530	3377554	TTTCGGAAGG.CGTATAATTT	C	T	40	0	0	0	0	0	1	0	0	0	0	0	0	0	0	0	0	0	0	0	0	0	0	0	0	0	0	0	0	0	0	0	0	0	0	0	0	0	0	0	0
NC_007530	3380139	TTTGGTTTCA.TCCCTTTCCA	T	C	40	0	0	1	0	0	0	0	0	0	0	0	0	0	0	0	0	0	0	0	0	0	0	0	0	0	0	0	0	0	0	0	0	0	0	0	0	0	0	0	0
NC_007530	3380157	CATAAAATAA.GGAAGCTAAC	G	A	40	0	0	0	0	0	0	0	0	0	0	0	0	0	0	0	0	0	0	1	0	0	0	0	0	0	0	0	0	0	0	0	0	0	0	0	0	0	0	0	0
NC_007530	3380414	CGTTACCAAC.GAGACCTAAT	G	A	40	0	1	1	1	1	1	1	1	1	1	1	1	1	1	1	1	1	1	1	1	1	1	1	1	1	1	1	1	1	1	1	1	1	1	1	1	1	1	1	1
NC_007530	3382079	ATTTACCAAC.CACACCTTTT	C	T	40	0	1	1	1	1	1	1	1	1	1	1	1	1	1	1	1	1	1	1	1	1	1	1	1	1	1	1	1	1	1	1	1	1	1	1	1	1	1	1	1
NC_007530	3385998	CCACCCCCGC.ATTTTCTTCC	A	T	40	0	0	0	0	0	0	0	0	0	0	0	0	0	0	0	0	0	0	1	0	0	0	0	0	0	0	0	0	0	0	0	0	0	0	0	0	0	0	0	0
NC_007530	3388217	GGAGCAAACT.TCCGCTTTAC	T	C	40	0	0	0	0	0	0	0	0	0	0	0	0	0	1	0	0	0	0	0	0	0	0	0	0	0	0	0	0	0	0	0	0	0	0	0	0	0	0	0	0
NC_007530	3392854	GTATATACAA.CACCTTTTGG	C	A	40	0	1	0	1	1	0	1	0	1	0	0	1	1	0	1	0	0	1	0	1	0	1	0	0	0	1	0	0	0	0	1	0	1	1	0	1	1	1	0	0
NC_007530	3395325	TTGCAATATG.AAAAGCGAAT	A	G	40	0	0	0	0	0	0	0	0	0	0	0	0	0	0	0	0	0	0	0	0	0	0	0	0	0	0	1	0	0	0	0	0	0	0	0	0	0	0	0	0
NC_007530	3395682	CCTCAAGGCA.TCTATTTGTC	T	C	40	0	0	1	0	0	0	0	0	0	0	0	0	0	0	0	0	0	0	0	0	0	0	0	0	0	0	0	0	0	0	0	0	0	0	0	0	0	0	0	0
NC_007530	3395816	TCACCTGTAT.TCGGTTCATG	T	A	40	0	1	1	1	1	1	1	1	1	1	1	1	1	1	1	1	1	1	1	1	1	1	1	1	1	1	1	1	1	1	1	1	1	1	1	1	1	1	1	1
NC_007530	3397893	AATGAGCATT.CTGAATTAAA	C	A	40	0	0	0	0	0	0	0	0	0	0	0	0	0	0	0	0	0	0	0	0	0	0	0	0	0	0	0	0	0	0	0	1	0	0	0	0	0	0	1	0
NC_007530	3399850	GAAATAATAT.GAATTTTTTA	G	A	40	0	0	0	0	0	0	0	0	0	0	0	0	0	0	0	0	0	0	0	0	0	0	1	0	0	0	0	1	0	1	0	1	0	0	0	0	0	0	1	0
NC_007530	3405478	TCATCCAACC.GATACCAATT	G	A	40	0	0	1	0	0	0	0	0	0	0	0	0	0	0	0	0	0	0	0	0	0	0	0	0	0	0	0	0	0	0	0	0	0	0	0	0	0	0	0	0
NC_007530	3407301	GAACAAAAGC.AATTTTCTCG	A	G	40	0	0	0	0	0	0	0	0	0	0	0	0	0	0	0	0	0	0	0	0	0	0	1	0	0	0	0	0	0	1	0	0	0	0	0	0	0	0	0	0
NC_007530	3409486	GGTTTCCTGA.GTAGGAAACC	G	A	40	0	0	0	0	0	0	0	0	0	0	0	0	0	0	0	0	1	0	0	0	0	0	0	0	0	0	0	0	0	0	0	0	0	0	0	0	0	0	0	0
NC_007530	3409585	ACAATAGAAG.TGAGAGCGGT	T	C	40	0	0	0	0	0	0	0	0	0	0	0	0	1	0	0	0	0	0	0	0	0	0	0	0	0	0	0	0	0	0	0	0	0	0	0	0	0	0	0	0
NC_007530	3419029	ATAATGTAAG.CTTGGAAATC	C	T	40	0	0	0	0	0	0	0	0	0	0	0	0	0	1	0	0	0	0	0	0	0	0	0	0	0	0	0	0	0	0	0	0	0	0	0	0	0	0	0	0
NC_007530	3421221	CATTTAAATT.TGAATAGGAT	T	A	40	0	0	0	0	0	0	0	0	0	0	0	0	0	1	0	0	0	0	0	0	0	0	0	0	0	0	0	0	0	0	0	0	0	0	0	0	0	0	0	0
NC_007530	3421278	CATATTATTT.CCAAATCATT	C	A	40	0	0	0	0	0	0	0	0	0	0	0	0	0	0	0	0	0	0	0	0	0	0	0	0	0	0	0	0	0	0	0	1	0	0	0	0	0	0	1	0
NC_007530	3426702	AACACTTCCG.CCGTCGTAAC	C	T	40	0	0	1	0	0	0	0	0	0	0	0	0	0	1	0	0	0	0	1	0	0	0	0	0	0	0	0	0	0	0	0	0	0	0	0	0	0	0	0	0
NC_007530	3427287	GCAGACAAAC.AAATTGTAGA	A	G	40	0	0	0	0	0	0	0	0	0	0	0	0	0	0	0	0	0	0	0	0	0	0	0	0	0	0	0	0	0	0	0	1	0	0	0	0	0	0	0	0
NC_007530	3428068	CGATAAAAAC.CGCTGATAAA	C	T	40	0	1	1	1	1	1	1	1	1	1	1	1	1	1	1	1	1	1	1	1	1	1	1	1	1	1	1	1	1	1	1	1	1	1	1	1	1	1	1	1
NC_007530	3430171	TCAGCTCAGA.AACCGACATA	A	T	40	0	0	0	0	0	1	0	0	0	0	0	0	0	0	0	0	0	0	0	0	0	0	0	0	0	0	0	0	0	0	0	0	0	0	0	0	0	0	0	0
NC_007530	3432136	TAAACGAGCA.GCTGCTCGTC	G	C	40	0	0	1	0	0	0	0	0	0	0	0	0	0	0	0	0	0	0	0	0	0	0	0	0	0	0	0	0	0	0	0	0	0	0	0	0	0	0	0	0
NC_007530	3441573	TGATCTTGCG.GCACATATGA	G	A	40	0	0	1	0	0	0	0	0	0	0	0	0	0	1	0	0	0	0	1	0	0	0	0	0	0	0	0	0	0	0	0	0	0	0	0	0	0	0	0	0
NC_007530	3442650	ACAACCCATT.TTAGTAACTT	T	C	40	0	0	0	0	0	0	0	0	0	0	0	0	0	0	0	0	0	0	0	0	0	0	1	0	0	0	0	0	0	0	0	0	0	0	0	0	0	0	0	0
NC_007530	3442906	CTGTAACTAA.CAAAAAGAAA	C	A	40	0	0	0	0	0	0	0	0	0	0	0	0	0	0	0	0	0	0	0	0	1	0	0	0	0	0	0	0	0	0	0	0	0	0	0	0	0	0	0	0
NC_007530	3445971	AAAAATCAAT.GATTCCGGGA	G	T	40	0	0	1	0	0	0	0	0	0	0	0	0	0	0	0	0	0	0	1	0	0	0	0	0	0	0	0	0	0	0	0	0	0	0	0	0	0	0	0	0
NC_007530	3452429	ATATAAAAGA.TGCTCTTGAA	T	C	40	0	0	0	0	0	0	0	0	0	0	0	0	0	0	0	0	0	0	0	0	0	0	0	0	0	0	0	0	0	0	0	0	0	0	0	0	0	0	0	1
NC_007530	3453607	GTCTCGAATT.GTATCGAGCA	G	A	40	0	0	1	0	0	0	0	0	0	0	0	0	0	1	0	0	0	0	1	0	0	0	0	0	0	0	0	0	0	0	0	0	0	0	0	0	0	0	0	0
NC_007530	3455152	ATCAAATGAA.ACATCTTTTT	A	G	40	0	1	1	1	1	1	1	1	1	1	1	1	1	1	1	1	1	1	1	1	1	1	1	1	1	1	1	1	1	1	1	1	1	1	1	1	1	1	1	1
NC_007530	3455972	AATTCCTTAA.GAAACTGTTC	G	A	40	0	0	0	0	0	0	0	0	0	0	0	0	0	0	0	0	0	0	0	0	0	0	0	0	0	0	0	0	0	1	0	0	0	0	0	0	0	0	0	0
NC_007530	3456831	CCCACAAAAT.GAAACAAACC	G	C	40	0	0	0	0	0	0	0	0	0	0	0	0	0	1	0	0	0	0	0	0	0	0	0	0	0	0	0	0	0	0	0	0	0	0	0	0	0	0	0	0
NC_007530	3456955	CAAGATGTTG.TCAACATCTT	T	A	40	0	0	0	0	0	0	0	0	1	0	0	1	0	0	0	0	0	0	0	0	0	0	0	0	0	1	0	0	0	0	0	0	0	0	0	0	0	0	0	0
NC_007530	3456966	CAACATCTTG.CTTTGTTTAT	C	A	40	0	0	1	0	0	0	0	0	0	0	0	0	0	1	0	0	0	0	0	0	0	0	0	0	0	0	0	0	0	0	0	0	0	0	0	0	0	0	0	0
NC_007530	3460779	TATAATTATA.TCATACCTGT	T	C	40	0	1	0	1	1	1	1	1	1	1	1	1	1	0	1	1	1	1	0	1	1	1	1	1	1	1	1	1	1	1	1	1	1	1	1	1	1	1	1	1
NC_007530	3471085	TGCATTTCTG.TCTGTTGCAT	T	G	40	0	0	0	0	0	0	0	0	0	0	0	0	0	0	0	0	0	0	0	0	0	0	0	0	1	0	0	0	0	0	0	0	0	0	0	0	0	0	0	0
NC_007530	3471169	AGCAATTGCC.TGACCCCATT	T	G	40	0	0	0	0	0	0	0	0	0	0	0	0	0	1	0	0	0	0	0	0	0	0	0	0	0	0	0	0	0	0	0	0	0	0	0	0	0	0	0	0
NC_007530	3476945	AAGAAACACC.GTCTACATCA	G	A	40	0	0	1	0	0	0	0	0	0	0	0	0	0	1	0	0	0	0	1	0	0	0	0	0	0	0	0	0	0	0	0	0	0	0	0	0	0	0	0	0
NC_007530	3482273	ATTATTTCTT.CAATTAATTT	C	A	40	0	0	0	0	0	0	0	0	0	0	0	0	0	0	0	0	0	0	1	0	0	0	0	0	0	0	0	0	0	0	0	0	0	0	0	0	0	0	0	0
NC_007530	3483551	ACAGATATGG.TGCGATTTCT	T	C	40	0	0	0	0	0	0	0	0	0	0	0	0	0	0	0	0	0	0	1	0	0	0	0	0	0	0	0	0	0	0	0	0	0	0	0	0	0	0	0	0
NC_007530	3489528	ACTTTAAAAA.CATATTTATT	C	A	40	0	0	1	0	0	0	0	0	0	0	0	0	0	0	0	0	0	0	0	0	0	0	0	0	0	0	0	0	0	0	0	0	0	0	0	0	0	0	0	0
NC_007530	3494238	AACTAATTTG.TCGAAAACCT	T	C	40	0	0	0	0	0	0	0	0	0	0	0	0	0	0	0	0	0	0	0	0	0	0	0	1	0	0	0	0	0	0	0	0	0	0	0	0	0	0	0	0
NC_007530	3500680	ATTTTGGGTA.GACCGTCTAC	G	A	40	0	0	0	0	0	0	0	0	0	0	0	0	0	0	0	0	0	0	1	0	0	0	0	0	0	0	0	0	0	0	0	0	0	0	0	0	0	0	0	0
NC_007530	3505339	ATTTTATAAA.TATGAAAAAA	T	C	40	0	1	0	1	1	0	1	0	1	0	0	1	1	0	1	0	0	1	0	1	0	1	0	0	0	1	0	0	0	0	1	0	1	1	0	1	1	1	0	0
NC_007530	3507070	ACCCACAAAA.TAAAAAAACC	T	A	40	0	0	1	0	0	0	0	0	0	0	0	0	0	1	0	0	0	0	1	0	0	0	0	0	0	0	0	0	0	0	0	0	0	0	0	0	0	0	0	0
NC_007530	3514523	GACTCCGGAG.TCAGAAATTA	T	G	40	0	0	0	0	0	0	0	0	0	0	0	0	0	1	0	0	0	0	0	0	0	0	0	0	0	0	0	0	0	0	0	0	0	0	0	0	0	0	0	0
NC_007530	3515637	CTGCTGGTGC.TACTGGTGCC	T	G	40	0	0	1	0	0	0	0	0	0	0	0	0	0	0	0	0	0	0	0	0	0	0	0	0	0	0	0	0	0	0	0	0	0	0	0	0	0	0	0	0
NC_007530	3516201	AATAAAAAAA.GAGCGAGAAA	G	A	40	0	0	0	0	0	0	0	0	0	0	0	0	0	0	0	0	0	0	1	0	0	0	0	0	0	0	0	0	0	0	0	0	0	0	0	0	0	0	0	0
NC_007530	3520784	CTTCACTCGC.AGCAATCATA	A	G	40	0	1	1	1	1	1	1	1	1	1	1	1	1	1	1	1	1	1	1	1	1	1	1	1	1	1	1	1	1	1	1	1	1	1	1	1	1	1	1	1
NC_007530	3526463	TAAAAGAAAA.CCAATATTCA	C	A	40	0	0	0	0	0	0	0	0	0	0	0	0	0	0	0	0	0	0	0	0	0	0	0	0	0	0	0	1	0	0	0	0	0	0	0	0	0	0	0	0
NC_007530	3529083	AAGGGCGCAT.GTATTTTTTG	G	A	40	0	0	0	0	0	0	0	0	0	0	0	0	0	1	0	0	0	0	0	0	0	0	0	0	0	0	0	0	0	0	0	0	0	0	0	0	0	0	0	0
NC_007530	3532585	AAATAGTTTA.TCTAAAATAA	T	C	40	0	1	1	1	1	1	1	1	1	1	1	1	1	1	1	1	1	1	1	1	1	1	1	1	1	1	1	1	1	1	1	1	1	1	1	1	1	1	1	1
NC_007530	3533377	TGTCATTCCT.GATATTTGCA	G	A	40	0	1	1	1	1	1	1	1	1	0	0	1	1	1	1	0	1	1	1	1	1	1	0	0	0	1	0	0	1	0	1	0	1	1	1	1	1	1	0	0
NC_007530	3535121	AACTGATGCA.TGATTCTCCC	T	A	40	0	0	0	0	0	1	0	0	0	0	0	0	0	0	0	0	0	0	0	0	0	0	0	0	0	0	0	0	0	0	0	0	0	0	0	0	0	0	0	0
NC_007530	3538941	TTCTTCTAGC.ACTTTCGGGT	A	G	40	0	0	0	0	0	0	0	0	0	0	0	0	0	0	0	0	0	0	0	0	0	0	0	0	0	0	0	0	0	0	0	1	0	0	0	0	0	0	1	0
NC_007530	3548200	ATATTATTAT.GTATAGATAT	G	A	40	0	0	0	0	0	0	0	0	0	0	0	0	0	0	0	0	0	0	1	0	0	0	0	0	0	0	0	0	0	0	0	0	0	0	0	0	0	0	0	0
NC_007530	3551867	AACGAATTTT.GCTCGGAAAA	G	A	40	0	0	1	0	0	0	0	0	0	0	0	0	0	1	0	0	0	0	1	0	0	0	0	0	0	0	0	0	0	0	0	0	0	0	0	0	0	0	0	0
NC_007530	3560815	ACAATTAATC.GATATATTAA	G	A	40	0	1	0	1	1	1	1	1	1	1	1	1	1	0	1	1	1	1	0	1	1	1	1	1	1	1	1	1	1	1	1	1	1	1	1	1	1	1	1	1
NC_007530	3562427	GCTGAAGTAG.ATGAAATTCT	A	C	40	0	0	0	0	0	0	0	0	0	0	1	0	0	0	0	0	0	0	0	0	0	0	0	0	0	0	0	0	0	0	0	0	0	0	0	0	0	0	0	0
NC_007530	3563832	ATATATAACA.CAAGTTAAAT	C	T	40	0	0	0	0	0	0	0	0	0	0	0	0	0	1	0	0	0	0	0	0	0	0	0	0	0	0	0	0	0	0	0	0	0	0	0	0	0	0	0	0
NC_007530	3563892	ATTTACAAAT.GCAAAATATA	G	A	40	0	0	0	0	0	0	0	0	0	0	0	0	0	1	0	0	0	0	0	0	0	0	0	0	0	0	0	0	0	0	0	0	0	0	0	0	0	0	0	0
NC_007530	3566622	AGAACAACTC.TGTAATATCT	T	C	40	0	0	0	0	0	0	0	0	0	0	0	0	0	0	0	0	0	0	0	0	0	0	1	0	0	0	0	1	0	1	0	1	0	0	0	0	0	0	1	0
NC_007530	3569436	GAACAAAAAA.GTATGGATAT	G	C	40	0	0	0	0	0	0	0	0	0	0	0	0	0	1	0	0	0	0	0	0	0	0	0	0	0	0	0	0	0	0	0	0	0	0	0	0	0	0	0	0
NC_007530	3570415	TGCTTCATTT.ACTCCGTCCG	A	C	40	0	0	0	0	0	0	0	0	0	0	0	0	0	0	0	0	0	0	0	0	0	0	0	0	0	0	0	0	0	0	0	0	0	0	0	0	0	0	0	1
NC_007530	3572374	TAAAGCTAAA.TATTCACAAA	T	C	40	0	0	0	0	0	1	0	0	0	0	0	0	0	0	0	0	0	0	0	0	0	0	0	0	0	0	0	0	0	0	0	0	0	0	0	0	0	0	0	0
NC_007530	3575532	ATCATGATGG.CTGCTTCTTC	C	G	40	0	0	0	0	0	0	0	0	0	0	0	0	0	1	0	0	0	0	0	0	0	0	0	0	0	0	0	0	0	0	0	0	0	0	0	0	0	0	0	0
NC_007530	3583322	TTCCATTAAT.GTTTGCATAG	G	A	40	0	0	0	0	0	0	0	0	0	0	0	0	0	0	0	0	0	0	0	0	0	0	0	0	1	0	0	0	0	0	0	0	0	0	0	0	0	0	0	0
NC_007530	3589904	TCCAAACTGT.ACTACTCATG	A	G	40	0	0	0	0	0	0	0	0	0	0	0	0	0	0	0	0	0	0	0	0	0	0	1	0	0	0	0	0	0	0	0	0	0	0	0	0	0	0	0	0
NC_007530	3590885	AGAGCCTTGC.ACTTCCAGCA	A	G	40	0	1	1	1	1	1	1	1	1	1	1	1	1	1	1	1	1	1	1	1	1	1	1	1	1	1	1	1	1	1	1	1	1	1	1	1	1	1	1	1
NC_007530	3590963	TACACCTTCC.CCATATCACT	C	T	40	0	0	0	0	0	0	0	0	0	0	0	0	0	0	0	0	0	0	0	0	1	0	0	0	0	0	0	0	0	0	0	0	0	0	0	0	0	0	0	0
NC_007530	3591976	GGCGACTTCC.ACTTAAATTA	A	G	40	0	0	0	0	0	0	0	0	0	0	0	0	0	0	0	0	0	0	0	0	0	0	0	1	0	0	0	0	0	0	0	0	0	0	0	0	0	0	0	0
NC_007530	3592351	ATAACACTAT.CGCCTTATCA	C	T	40	0	0	0	0	0	1	0	0	0	0	0	0	0	0	0	0	0	0	0	0	0	0	0	0	0	0	0	0	0	0	0	0	0	0	0	0	0	0	0	0
NC_007530	3595765	CGTTGCGTGC.TTCTACTTCA	T	G	40	0	0	0	0	0	0	0	0	0	0	0	0	0	0	0	0	1	0	0	0	0	0	0	0	0	0	0	0	0	0	0	0	0	0	0	0	0	0	0	0
NC_007530	3597933	ACCTAGTGGT.ACGAATGTAT	A	G	40	0	0	0	0	0	0	0	0	0	0	0	0	0	0	0	0	0	0	0	0	0	0	0	0	0	0	0	1	0	0	0	0	0	0	0	0	0	0	0	0
NC_007530	3600786	CTTTGGAATG.CCCCTAATCC	C	T	40	0	1	1	1	1	1	1	1	1	1	1	1	1	1	1	1	1	1	1	1	1	1	1	1	1	1	1	1	1	1	1	1	1	1	1	1	1	1	1	1
NC_007530	3604406	AAACTTATCA.GCTCTAAAGT	G	A	40	0	0	0	0	0	0	0	0	0	0	0	0	0	0	0	0	0	0	0	0	0	0	1	0	0	0	0	0	0	1	0	1	0	0	0	0	0	0	1	0
NC_007530	3604490	TGCCGTTTCC.GGTTCACATT	G	A	40	0	0	0	0	0	0	0	0	0	0	0	0	0	0	0	0	0	0	0	0	0	0	0	0	1	0	0	0	0	0	0	0	0	0	0	0	0	0	0	0
NC_007530	3610067	AAAATAGCTA.CCTTTTTCTC	C	T	40	0	0	1	0	0	0	0	0	0	0	0	0	0	1	0	0	0	0	1	0	0	0	0	0	0	0	0	0	0	0	0	0	0	0	0	0	0	0	0	0
NC_007530	3611922	CTCCTGCTTG.GAATGCTGCA	G	A	40	0	0	0	0	0	0	0	0	0	0	0	0	0	0	0	0	0	0	0	0	0	0	1	0	0	0	0	0	0	1	0	1	0	0	0	0	0	0	1	0
NC_007530	3614221	TAATTTTTTT.CGTTTCATTA	C	T	40	0	0	0	0	0	0	0	0	0	0	0	0	0	0	0	0	0	0	0	0	0	0	0	0	0	0	0	0	0	0	0	1	0	0	0	0	0	0	1	0
NC_007530	3630418	ACAGTTAATT.TGTTCTTCCG	T	A	40	0	0	0	0	0	0	0	0	0	0	0	0	0	0	0	0	0	0	0	0	0	0	0	0	0	0	0	0	0	0	0	1	0	0	0	0	0	0	1	0
NC_007530	3630983	AACGGAATGT.CATGTCCATC	C	T	40	0	0	0	0	0	1	0	0	0	0	0	0	0	0	0	0	0	0	0	0	0	0	0	0	0	0	0	0	0	0	0	0	0	0	0	0	0	0	0	0
NC_007530	3631093	CTTACACTTC.GGACATACAT	G	A	40	0	0	0	0	0	0	0	0	0	0	0	0	0	0	0	0	1	0	0	0	0	0	0	0	0	0	0	0	0	0	0	0	0	0	0	0	0	0	0	0
NC_007530	3633663	AAATACGTGG.CACTTGTAAA	C	A	40	0	0	1	0	0	0	0	0	0	0	0	0	0	1	0	0	0	0	1	0	0	0	0	0	0	0	0	0	0	0	0	0	0	0	0	0	0	0	0	0
NC_007530	3639728	GAGATGATCA.AACGATGTGT	A	G	40	0	0	0	0	0	1	0	0	0	0	0	0	0	0	0	0	0	0	0	0	0	0	0	0	0	0	0	0	0	0	0	0	0	0	0	0	0	0	0	0
NC_007530	3640398	TTCATTTGAA.AACTTTAATA	A	G	40	0	1	1	1	1	1	1	1	1	1	1	1	1	1	1	1	1	1	1	1	1	1	1	1	1	1	1	1	1	1	1	1	1	1	1	1	1	1	1	1
NC_007530	3648415	CCGAAAAAAA.TGTGAGCAGT	T	A	40	0	0	1	0	0	0	0	0	0	0	0	0	0	0	0	0	0	0	0	0	0	0	0	0	0	0	0	0	0	0	0	0	0	0	0	0	0	0	0	0
NC_007530	3649151	AGGTTGTGTA.AAGTGCTGCT	A	G	40	0	0	0	0	0	0	0	0	0	0	0	0	0	0	0	0	0	0	0	0	0	0	0	0	1	0	0	0	0	0	0	0	0	0	0	0	0	0	0	0
NC_007530	3649620	CTCATATACG.TAATAAGACC	T	C	40	0	0	0	0	0	0	0	0	0	0	0	0	0	0	0	0	0	0	0	0	0	0	0	0	1	0	0	0	0	0	0	0	0	0	0	0	0	0	0	0
NC_007530	3652859	CGCCATGGTA.ATGTTTAATG	A	G	40	0	0	1	0	0	0	0	0	0	0	0	0	0	1	0	0	0	0	1	0	0	0	0	0	0	0	0	0	0	0	0	0	0	0	0	0	0	0	0	0
NC_007530	3653651	TAACCCCATA.ACTTCTAAGG	A	G	40	0	1	1	1	1	1	1	1	1	1	1	1	1	1	1	1	1	1	1	1	1	1	1	0	1	1	1	1	1	1	1	1	1	1	1	1	1	1	1	1
NC_007530	3655408	TGTTAAACGA.TCATCTGCCA	T	G	40	0	0	0	0	0	0	0	0	0	0	0	0	0	0	0	0	1	0	0	0	0	0	0	0	0	0	0	0	0	0	0	0	0	0	0	0	0	0	0	0
NC_007530	3656251	GGAGCTTGTG.CATTTACAAG	C	T	40	0	0	0	0	0	1	0	0	0	0	0	0	0	0	0	0	0	0	0	0	0	0	0	0	0	0	0	0	0	0	0	0	0	0	0	0	0	0	0	0
NC_007530	3668832	CACCATCTTT.TACTTGCTGT	T	A	40	0	0	0	0	0	0	0	0	0	0	0	0	0	1	0	0	0	0	0	0	0	0	0	0	0	0	0	0	0	0	0	0	0	0	0	0	0	0	0	0
NC_007530	3671637	TCCCCTCTAC.TGTTACACGT	T	C	40	0	0	1	0	0	0	0	0	0	0	0	0	0	1	0	0	0	0	1	0	0	0	0	0	0	0	0	0	0	0	0	0	0	0	0	0	0	0	0	0
NC_007530	3671667	TTACTTCAGC.AAGATCTTTC	A	G	40	0	1	1	1	1	1	1	1	1	1	1	1	1	1	1	1	1	1	1	1	1	1	1	1	1	1	1	1	1	1	1	1	1	1	1	1	1	1	1	1
NC_007530	3675475	GGAGTAATCC.CGCCTTTTAA	C	T	40	0	0	0	0	0	0	0	0	0	0	0	0	0	0	0	0	0	0	0	0	0	0	0	0	0	0	0	0	0	0	0	1	0	0	0	0	0	0	1	0
NC_007530	3677443	ATATATTTTT.GCCTGTTATA	G	C	40	0	0	0	0	0	0	0	0	0	0	0	0	0	0	0	0	0	0	1	0	0	0	0	0	0	0	0	0	0	0	0	0	0	0	0	0	0	0	0	0
NC_007530	3683113	TTAGATAGAA.GATGTGCCCC	G	A	40	0	0	1	0	0	0	0	0	0	0	0	0	0	0	0	0	0	0	0	0	0	0	0	0	0	0	0	0	0	0	0	0	0	0	0	0	0	0	0	0
NC_007530	3685746	CTTGCTTTTG.TTCCTCAGTA	T	C	40	0	0	1	0	0	0	0	0	0	0	0	0	0	1	0	0	0	0	1	0	0	0	0	0	0	0	0	0	0	0	0	0	0	0	0	0	0	0	0	0
NC_007530	3688031	TCTACAACAC.AGTTATTAGC	A	G	40	0	0	0	0	0	0	0	0	0	0	0	0	0	0	0	0	0	0	0	0	0	0	0	0	0	0	0	0	0	1	0	0	0	0	0	0	0	0	0	0
NC_007530	3688083	CTGTTACAAG.CGTATATTTA	C	T	40	0	1	1	1	1	1	1	1	1	1	1	1	1	1	1	1	1	1	1	1	1	1	1	1	1	1	1	1	1	1	1	1	1	1	1	1	1	1	1	1
NC_007530	3688171	TTATAATATT.TTGCTACTCT	T	C	40	0	0	0	0	0	0	0	0	0	0	0	0	0	0	0	0	0	0	0	0	0	0	0	0	0	0	0	0	0	0	0	1	0	0	0	0	0	0	0	0
NC_007530	3695787	CAATATTTTG.GTCACTCTAC	G	C	40	0	0	0	0	0	0	0	0	0	0	0	0	0	0	0	0	0	0	0	0	0	0	0	1	0	0	0	0	0	0	0	0	0	0	0	0	0	0	0	0
NC_007530	3696168	ACTGTTTTAG.CGACTACCGC	C	T	40	0	1	1	1	1	1	1	1	1	1	1	1	1	1	1	1	1	1	1	1	1	1	1	1	1	1	1	1	1	1	1	1	1	1	1	1	1	1	1	1
NC_007530	3701539	CGTAATCTTC.AGCTTGTGAG	A	G	40	0	0	0	0	0	0	0	0	0	0	0	0	0	0	0	0	0	0	0	0	0	0	0	0	0	0	1	0	0	0	0	0	0	0	0	0	0	0	0	0
NC_007530	3703808	CTGGTTGTGG.GATACCAAGC	G	A	40	0	1	0	1	1	0	1	0	1	0	0	1	1	0	1	0	0	1	0	1	0	1	0	0	0	1	0	0	0	0	1	0	1	1	0	1	1	1	0	0
NC_007530	3706383	TCTCGTAAAA.TACCATGTTT	T	C	40	0	1	0	1	1	0	1	0	1	0	0	1	1	0	1	0	0	1	0	1	0	1	0	0	0	1	0	0	0	0	1	0	1	1	0	1	1	1	0	0
NC_007530	3706643	GTCATTTAAC.GAAATTTCGT	G	A	40	0	0	1	0	0	0	0	0	0	0	0	0	0	0	0	0	0	0	0	0	0	0	0	0	0	0	0	0	0	0	0	0	0	0	0	0	0	0	0	0
NC_007530	3707693	ACTACTGCCA.TATTTAATTT	T	C	40	0	0	0	0	0	0	0	0	0	0	0	0	0	0	0	0	0	0	0	0	0	0	1	0	0	0	0	0	0	0	0	0	0	0	0	0	0	0	0	0
NC_007530	3711281	ATAAAAAAAG.TCCTCTCAGC	T	C	40	0	0	0	0	0	0	0	0	0	0	0	0	0	1	0	0	0	0	0	0	0	0	0	0	0	0	0	0	0	0	0	0	0	0	0	0	0	0	0	0
NC_007530	3712048	ACAACCATAC.TACGCGGCTT	T	C	40	0	1	1	1	1	1	1	1	1	1	1	1	1	1	1	1	1	1	1	1	1	1	1	1	1	1	1	1	1	1	1	1	1	1	1	1	1	1	1	1
NC_007530	3718289	TTTTTGAATG.TCCCCGCCTA	T	C	40	0	0	0	0	0	1	0	0	0	0	0	0	0	0	0	0	0	0	0	0	0	0	0	0	0	0	0	0	0	0	0	0	0	0	0	0	0	0	0	0
NC_007530	3721620	ATACAACGAA.AGAGAATAAG	A	C	40	0	0	1	0	0	0	0	0	0	0	0	0	0	0	0	0	0	0	0	0	0	0	0	0	0	0	0	0	0	0	0	0	0	0	0	0	0	0	0	0
NC_007530	3726311	ATGAATAACT.ACTTATCTTG	A	G	40	0	1	0	1	1	1	1	1	1	1	1	1	1	1	1	1	1	1	1	1	1	1	1	1	1	1	1	1	1	1	1	1	1	1	1	1	1	1	1	1
NC_007530	3726850	GCAACAGGAA.GCTTTCCGTT	G	A	40	0	0	0	0	0	0	0	0	0	0	0	0	0	0	0	0	1	0	0	0	0	0	0	0	0	0	0	0	0	0	0	0	0	0	0	0	0	0	0	0
NC_007530	3727947	GCGAACTCCA.GACCGGCTAA	G	A	40	0	0	0	0	0	0	0	0	0	0	1	0	0	0	0	0	0	0	0	0	0	0	0	0	0	0	0	0	0	0	0	0	0	0	0	0	0	0	0	0
NC_007530	3730083	TCCTGCTACA.CCAAGCAAAC	C	A	40	0	0	1	0	0	0	0	0	0	0	0	0	0	1	0	0	0	0	1	0	0	0	0	0	0	0	0	0	0	0	0	0	0	0	0	0	0	0	0	0
NC_007530	3730809	TGTTTTAAAT.TGATCCCAGC	T	C	40	0	0	0	0	0	0	0	0	0	0	1	0	0	0	0	0	0	0	0	0	0	0	0	0	0	0	0	0	0	0	0	0	0	0	0	0	0	0	0	0
NC_007530	3736898	GTATCCGGTA.CCAGTAGGTT	C	T	40	0	0	0	0	0	0	0	0	0	0	0	0	0	0	0	0	1	0	0	0	0	0	0	0	0	0	0	0	0	0	0	0	0	0	0	0	0	0	0	0
NC_007530	3738698	AGAGTTTGCA.TCTTGCGCTA	T	C	40	0	0	0	0	0	1	0	0	0	0	0	0	0	0	0	0	0	0	0	0	0	0	0	0	0	0	0	0	0	0	0	0	0	0	0	0	0	0	0	0
NC_007530	3742703	TTCCAATTAT.CTTCTATTCG	C	A	40	0	0	1	0	0	0	0	0	0	0	0	0	0	1	0	0	0	0	0	0	0	0	0	0	0	0	0	0	0	0	0	0	0	0	0	0	0	0	0	0
NC_007530	3744924	TACGTTTATT.TCCCCGCAAT	T	G	40	0	0	0	0	0	0	0	0	0	0	0	0	0	0	0	0	0	0	0	0	0	0	0	0	1	0	0	0	0	0	0	0	0	0	0	0	0	0	0	0
NC_007530	3749850	CTTCCTTATA.CAGAACTACA	C	T	40	0	0	0	0	0	0	0	0	0	0	0	0	0	0	0	0	0	0	0	0	1	0	0	0	0	0	0	0	0	0	0	0	0	0	1	0	0	0	0	0
NC_007530	3755462	AGTTTCTCAA.CCTCATCCTC	C	T	40	0	1	1	1	1	1	1	1	1	1	1	1	1	1	1	1	1	1	1	1	1	1	1	1	1	1	1	1	1	1	1	1	1	1	1	1	1	1	1	1
NC_007530	3759429	GTATGAGCCG.GAGTAACAGC	G	A	40	0	1	1	1	1	1	1	1	1	1	1	1	1	1	1	1	1	1	1	1	1	1	1	1	1	1	1	1	1	1	1	1	1	1	1	1	1	1	1	1
NC_007530	3761599	TACAGCTGTT.GTTACTCCCG	G	C	40	0	0	0	0	0	0	0	0	0	0	0	0	0	0	0	0	0	0	1	0	0	0	0	0	0	0	0	0	0	0	0	0	0	0	0	0	0	0	0	0
NC_007530	3762591	AGGCGCCTTC.CAAACCGCCA	C	A	40	0	0	0	0	0	1	0	0	0	0	0	0	0	0	0	0	0	0	0	0	0	0	0	0	0	0	0	0	0	0	0	0	0	0	0	0	0	0	0	0
NC_007530	3764375	GCTACATATG.GAGCAACATC	G	A	40	0	0	0	0	0	0	0	0	0	0	0	0	0	0	0	0	0	0	0	0	0	0	0	0	0	0	0	0	0	0	0	1	0	0	0	0	0	0	1	0
NC_007530	3774481	TAAAGCTTTC.CCTTTCACTT	C	T	40	0	0	0	0	0	0	0	0	0	0	0	0	0	0	0	0	0	0	0	0	1	0	0	0	0	0	0	0	0	0	0	0	0	0	0	0	0	0	0	0
NC_007530	3778383	TATAGTTCTC.GGCCTAAGAG	G	A	40	0	0	0	0	0	0	0	0	0	1	0	0	0	0	0	0	0	0	0	0	0	0	0	0	0	0	0	0	0	0	0	0	0	0	0	0	0	0	0	0
NC_007530	3785996	GAGCGCACAT.ATAATAACTA	A	G	40	0	1	0	1	1	1	1	1	1	1	1	1	1	0	1	1	1	1	1	1	1	1	1	1	1	1	1	1	1	1	1	1	1	1	1	1	1	1	1	1
NC_007530	3788654	ACTATGACGA.AGTGAAAAAT	A	G	40	0	1	1	1	1	1	1	1	1	1	1	1	1	1	1	1	1	1	1	1	1	1	1	1	1	1	1	1	1	1	1	1	1	1	1	1	1	1	1	1
NC_007530	3789431	ATGAGAGAGC.TGTTAGAATA	T	C	40	0	0	0	0	0	0	0	0	0	0	0	0	0	0	0	0	1	0	0	0	0	0	0	0	0	0	0	0	0	0	0	0	0	0	0	0	0	0	0	0
NC_007530	3795635	AAAAGAAAAA.TAAAAAGCCC	T	A	40	0	0	1	0	0	0	0	0	0	0	0	0	0	1	0	0	0	0	1	0	0	0	0	0	0	0	0	0	0	0	0	0	0	0	0	0	0	0	0	0
NC_007530	3795647	AAAAGCCCAA.CATAAAATTT	C	A	40	0	0	1	0	0	0	0	0	0	0	0	0	0	1	0	0	0	0	0	0	0	0	0	0	0	0	0	0	0	0	0	0	0	0	0	0	0	0	0	0
NC_007530	3797251	CTAATTGAAG.CGTCTCACTA	C	T	40	0	1	1	1	1	1	1	1	1	1	1	1	1	1	1	1	1	1	1	1	1	1	1	1	1	1	1	1	1	1	1	1	1	1	1	1	1	1	1	1
NC_007530	3800770	GTCCTTCACC.AAAATAATAA	A	G	40	0	0	0	0	0	0	0	0	0	0	0	0	0	0	0	0	0	0	0	0	0	0	0	0	0	0	0	1	0	0	0	0	0	0	0	0	0	0	0	0
NC_007530	3809079	AATAAAAAAG.AGCTGTGTTT	A	G	40	0	0	0	0	0	0	0	0	0	0	0	0	0	1	0	0	0	0	0	0	0	0	0	0	0	0	0	0	0	0	0	0	0	0	0	0	0	0	0	0
NC_007530	3813066	GTATTAATCC.AGACATACCA	A	G	40	0	0	0	0	0	1	0	0	0	0	0	0	0	0	0	0	0	0	0	0	0	0	0	0	0	0	0	0	0	0	0	0	0	0	0	0	0	0	0	0
NC_007530	3813925	TTTAAAAAAG.TGATCTGCCG	T	C	40	0	0	0	0	0	1	0	0	0	0	0	0	0	0	0	0	0	0	0	0	0	0	0	0	0	0	0	0	0	0	0	0	0	0	0	0	0	0	0	0
NC_007530	3816860	GTACTTCTTT.CACATTTACT	C	T	40	0	0	1	0	0	0	0	0	0	0	0	0	0	0	0	0	0	0	0	0	0	0	0	0	0	0	0	0	0	0	0	0	0	0	0	0	0	0	0	0
NC_007530	3824186	AGCAATATAA.CATTGAAGTA	C	T	40	0	0	0	0	0	1	0	0	0	0	0	0	0	0	0	0	0	0	0	0	0	0	0	0	0	0	0	0	0	0	0	0	0	0	0	0	0	0	0	0
NC_007530	3825830	TTGTTCCTTC.ACATACTTGG	A	G	40	0	0	0	0	0	1	0	0	0	0	0	0	0	0	0	0	0	0	0	0	0	0	0	0	0	0	0	0	0	0	0	0	0	0	0	0	0	0	0	0
NC_007530	3826594	AAAGGAATAC.TCCTTTTAAT	T	C	40	0	0	0	0	0	0	0	0	0	0	0	0	0	0	0	0	0	0	0	0	0	1	0	0	0	0	0	0	0	0	0	0	0	0	0	0	0	0	0	0
NC_007530	3827479	AAATAAAAAA.TAGCCCCTCT	T	A	40	0	0	0	0	0	0	0	0	0	0	0	0	0	0	0	0	0	0	1	0	0	0	0	0	0	0	0	0	0	0	0	0	0	0	0	0	0	0	0	0
NC_007530	3828055	GATGATGCCG.CGGTCAGTCA	C	T	40	0	0	0	0	0	0	0	0	0	0	0	0	0	0	0	0	0	0	0	0	0	0	1	0	0	0	0	0	0	0	0	0	0	0	0	0	0	0	0	0
NC_007530	3829425	TGGGTATTCA.CGTAATGCAG	C	A	40	0	0	0	0	0	0	0	0	0	0	0	0	0	1	0	0	0	0	0	0	0	0	0	0	0	0	0	0	0	0	0	0	0	0	0	0	0	0	0	0
NC_007530	3829869	AGCGATTACG.CGCTCATTTA	C	T	40	0	1	0	1	1	0	1	0	1	0	0	1	1	0	1	0	0	1	0	1	0	1	0	0	0	1	0	0	0	0	1	0	1	1	0	1	1	1	0	0
NC_007530	3830300	AAATTAGAAG.TTCATTACTT	T	C	40	0	0	1	0	0	0	0	0	0	0	0	0	0	1	0	0	0	0	1	0	0	0	0	0	0	0	0	0	0	0	0	0	0	0	0	0	0	0	0	0
NC_007530	3836520	TGCCAATTCA.TGGTGAATAT	T	C	40	0	0	0	0	0	0	0	0	0	0	0	0	0	0	0	0	0	0	0	0	0	0	0	0	1	0	0	0	0	0	0	0	0	0	0	0	0	0	0	0
NC_007530	3842121	CTTCATCACC.TGCTCTACTT	T	G	40	0	0	0	0	0	0	0	0	0	0	0	0	0	0	0	0	0	0	0	0	0	0	0	0	0	0	0	1	0	0	0	0	0	0	0	0	0	0	0	0
NC_007530	3845258	TTACCAATTT.ATGATAAAAA	A	G	40	0	0	0	0	0	0	0	0	0	0	0	0	0	0	0	0	0	0	0	0	0	0	0	0	0	0	0	0	0	1	0	0	0	0	0	0	0	0	0	0
NC_007530	3850074	ATGATCGGCG.AATCCCCACT	A	C	40	0	0	1	0	0	0	0	0	0	0	0	0	0	1	0	0	0	0	1	0	0	0	0	0	0	0	0	0	0	0	0	0	0	0	0	0	0	0	0	0
NC_007530	3851344	AAATTTTTCG.CAAAGACATC	C	T	40	0	1	1	1	1	1	1	1	1	1	1	1	1	1	1	1	1	1	1	1	1	1	1	1	1	1	1	1	1	1	1	1	1	1	1	1	1	1	1	1
NC_007530	3856926	TTACTACTTG.GTATTTTAAT	G	A	40	0	0	0	0	0	0	0	0	0	0	0	0	0	0	0	1	0	0	0	0	0	0	0	0	0	0	0	0	0	0	0	0	0	0	0	0	0	0	0	0
NC_007530	3857773	CCTCAAATGC.TGGATTGATA	T	C	40	0	1	0	0	0	0	0	0	0	0	0	0	0	0	0	0	0	0	0	0	0	0	0	0	0	0	0	0	0	0	0	0	0	0	0	0	0	0	0	0
NC_007530	3859570	GGTGTTAAAA.CAAAAAGGAA	C	A	40	0	0	1	0	0	0	0	0	0	0	0	0	0	1	0	0	0	0	0	0	0	0	0	0	0	0	0	0	0	0	0	0	0	0	0	0	0	0	0	0
NC_007530	3866041	GTAAAAGATA.ACTACGATTT	A	G	40	0	0	0	0	0	0	0	0	0	0	0	0	0	0	0	0	1	0	0	0	0	0	0	0	0	0	0	0	0	0	0	0	0	0	0	0	0	0	0	0
NC_007530	3866962	GCTAAGAGTT.AAACTCTTAG	A	T	40	0	1	0	0	0	0	0	0	0	0	0	0	0	0	0	0	0	0	0	0	0	0	0	0	0	0	0	0	0	0	0	0	0	0	0	0	0	0	0	0
NC_007530	3868535	CTGCTACGAT.TGGCTTTGCA	T	C	40	0	0	1	0	0	0	0	0	0	0	0	0	0	1	0	0	0	0	1	0	0	0	0	0	0	0	0	0	0	0	0	0	0	0	0	0	0	0	0	0
NC_007530	3871785	GTACCTTACT.AATTGAAAAC	A	G	40	0	0	0	0	0	0	0	0	0	0	1	0	0	0	0	0	0	0	0	0	0	0	0	0	0	0	0	0	0	0	0	0	0	0	0	0	0	0	0	0
NC_007530	3871815	AATGTTTTAA.TAGTAGCGCA	T	C	40	0	0	0	0	0	0	0	0	0	0	0	0	0	0	0	0	0	0	0	0	0	0	0	0	0	0	0	0	0	0	0	1	0	0	0	0	0	0	0	0
NC_007530	3872653	TTCAGGAATA.TATTTCACAC	T	A	40	0	0	1	0	0	0	0	0	0	0	0	0	0	1	0	0	0	0	1	0	0	0	0	0	0	0	0	0	0	0	0	0	0	0	0	0	0	0	0	0
NC_007530	3876838	TCTCACCTGG.TGACCAAATT	T	C	40	0	0	0	0	0	0	0	0	0	0	0	0	0	0	0	0	0	0	0	0	0	0	0	0	0	0	0	0	1	0	0	0	0	0	0	0	0	0	0	0
NC_007530	3889072	GAATACGAAG.TGCTTCTTCT	T	C,G	40	0	1	1	1	1	1	1	1	1	1	1	1	1	2	1	1	1	1	1	1	1	1	1	1	1	1	1	1	1	1	1	1	1	1	1	1	1	1	1	1
NC_007530	3891010	TTTTCTCGAA.TGTAAGCTCT	T	C	40	0	0	1	0	0	0	0	0	0	0	0	0	0	0	0	0	0	0	0	0	0	0	0	0	0	0	0	0	0	0	0	0	0	0	0	0	0	0	0	0
NC_007530	3894019	TCCTATTATG.GCACACCCTG	G	A	40	0	0	0	0	0	1	0	0	0	0	0	0	0	0	0	0	0	0	0	0	0	0	0	0	0	0	0	0	0	0	0	0	0	0	0	0	0	0	0	0
NC_007530	3904157	ATAGATGGTG.CATTTTCTTT	C	A	40	0	0	0	0	0	0	0	0	0	0	0	0	0	1	0	0	0	0	0	0	0	0	0	0	0	0	0	0	0	0	0	0	0	0	0	0	0	0	0	0
NC_007530	3904175	TTTACAAATG.CAAGATCTAC	C	A	40	0	0	1	0	0	0	0	0	0	0	0	0	0	0	0	0	0	0	0	0	0	0	0	0	0	0	0	0	0	0	0	0	0	0	0	0	0	0	0	0
NC_007530	3906109	AAACATGGAA.GCCCTTCCTC	G	A	40	0	1	1	1	1	1	1	1	1	1	1	1	1	1	1	1	1	1	1	1	1	1	1	1	1	1	1	1	1	1	1	1	1	1	1	1	1	1	1	1
NC_007530	3906983	AAGAAATATG.ATCTGTTAAA	A	C	40	0	0	0	0	0	0	0	0	0	0	0	0	0	0	0	0	0	0	0	0	0	0	0	0	0	0	1	0	0	0	0	0	0	0	0	0	0	0	0	0
NC_007530	3910623	GATTGCTTCT.GGAGCTTGTG	G	A	40	0	0	1	0	0	0	0	0	0	0	0	0	0	1	0	0	0	0	1	0	0	0	0	0	0	0	0	0	0	0	0	0	0	0	0	0	0	0	0	0
NC_007530	3915452	TGTGGCTGCG.GCTCATGAAC	G	A	40	0	0	0	0	0	0	0	0	0	0	0	0	0	0	0	0	0	0	0	0	0	0	0	0	1	0	0	0	0	0	0	0	0	0	0	0	0	0	0	0
NC_007530	3915558	TTTCACATGG.GATAGAGTAA	G	T	40	0	0	0	0	0	0	0	0	0	0	0	0	0	0	0	0	0	0	0	0	0	0	0	0	0	0	0	0	0	1	0	0	0	0	0	0	0	0	0	0
NC_007530	3915870	TTTTGAAATG.TGGAAAAAGC	T	C	40	0	0	0	0	0	0	0	0	0	0	0	0	0	0	0	0	1	0	0	0	0	0	0	0	0	0	0	0	0	0	0	0	0	0	0	0	0	0	0	0
NC_007530	3916855	AGCTTCTTTC.TTATGCAAGT	T	G	40	0	0	0	0	0	0	0	0	0	0	0	0	0	0	0	0	0	0	1	0	0	0	0	0	0	0	0	0	0	0	0	0	0	0	0	0	0	0	0	0
NC_007530	3918136	TTAATCCTGC.TGCAGACGAT	T	C	40	0	0	0	0	0	0	0	0	0	0	0	0	0	0	0	0	0	0	0	0	0	0	0	1	0	0	0	0	0	0	0	0	0	0	0	0	0	0	0	0
NC_007530	3918673	ATGTAATACA.AATATCCGTT	A	T	40	0	0	0	0	0	0	0	0	0	0	0	0	0	0	0	0	0	0	0	0	0	0	0	0	0	0	0	0	0	0	0	0	0	0	0	0	0	0	0	1
NC_007530	3919124	TTTACGAATC.CCAACATCAA	C	A	40	0	0	1	0	0	0	0	0	0	0	0	0	0	0	0	0	0	0	0	0	0	0	0	0	0	0	0	0	0	0	0	0	0	0	0	0	0	0	0	0
NC_007530	3927583	ACCTATATCG.TATTAAGTGT	T	G	40	0	0	0	0	0	0	0	0	0	1	0	0	0	0	0	0	0	0	0	0	0	0	0	0	0	0	0	0	0	0	0	0	0	0	0	0	0	0	0	0
NC_007530	3932619	GTTGCAATGG.GGAAATTAAG	G	A	40	0	0	0	0	0	1	0	0	0	0	0	0	0	0	0	0	0	0	0	0	0	0	0	0	0	0	0	0	0	0	0	0	0	0	0	0	0	0	0	0
NC_007530	3936770	AACGGTACAT.ATTCACGTGT	A	G	40	0	0	0	0	0	1	0	0	0	0	0	0	0	0	0	0	0	0	0	0	0	0	0	0	0	0	0	0	0	0	0	0	0	0	0	0	0	0	0	0
NC_007530	3937305	CTACTTCTTC.GTGTGCTGCG	G	A	40	0	0	0	0	0	0	0	0	0	0	0	0	0	0	0	0	0	0	0	0	0	0	0	1	0	0	0	0	0	0	0	0	0	0	0	0	0	0	0	0
NC_007530	3937520	TAAAGACCCA.TAATTTCCCA	T	C	40	0	0	0	0	0	0	0	0	0	0	0	0	0	0	0	0	0	0	0	0	0	0	1	0	0	0	0	0	0	1	0	1	0	0	0	0	0	0	1	0
NC_007530	3939215	AGTCTGCTCC.ATTTTCTAAT	A	G	40	0	0	0	0	0	0	0	1	0	0	0	0	0	0	0	0	0	0	0	0	0	0	0	0	0	0	0	0	0	0	0	0	0	0	0	0	0	0	0	0
NC_007530	3943856	AAATGTACAA.GCCTGTAAGC	G	A	40	0	0	1	0	0	0	0	0	0	0	0	0	0	1	0	0	0	0	1	0	0	0	0	0	0	0	0	0	0	0	0	0	0	0	0	0	0	0	0	0
NC_007530	3944801	AATGTGCACA.GTCGTCTCCC	G	A	40	0	0	0	0	0	0	0	0	0	0	0	0	0	0	0	0	0	0	0	0	0	0	0	0	0	0	0	1	0	0	0	0	0	0	0	0	0	0	0	0
NC_007530	3945011	TCCGAATATA.ACGCACCATC	A	G	40	0	0	0	0	0	1	0	0	0	0	0	0	0	0	0	0	0	0	0	0	0	0	0	0	0	0	0	0	0	0	0	0	0	0	0	0	0	0	0	0
NC_007530	3946777	ATTTTTGGTG.GGCATAGTCA	G	A	40	0	0	0	0	0	1	0	0	0	0	0	0	0	0	0	0	0	0	0	0	0	0	0	0	0	0	0	0	0	0	0	0	0	0	0	0	0	0	0	0
NC_007530	3952578	TAAATAAAAT.GAACTCTGTA	G	A	40	0	0	0	0	0	0	0	0	0	0	1	0	0	0	0	0	0	0	0	0	0	0	0	1	0	0	0	0	0	0	0	0	0	0	0	0	0	0	0	0
NC_007530	3957722	AGTAGCAAAA.GGTGTTGCAT	G	A	40	0	0	0	0	0	0	0	0	0	0	0	0	0	0	0	0	1	0	0	0	0	0	0	0	0	0	0	0	0	0	0	0	0	0	0	0	0	0	0	0
NC_007530	3957762	ATCCCAGTTA.TTTTCGGTGT	T	C	40	0	1	1	1	1	1	1	1	1	0	0	1	1	1	1	0	1	1	1	1	1	1	0	0	0	1	0	0	1	0	1	0	1	1	1	1	1	1	0	0
NC_007530	3958104	AAATGTTCAG.CTTTCGTTCG	C	A	40	0	0	1	0	0	0	0	0	0	0	0	0	0	1	0	0	0	0	1	0	0	0	0	0	0	0	0	0	0	0	0	0	0	0	0	0	0	0	0	0
NC_007530	3958758	CAATTTCAGC.GCGCTCTTCT	G	T	40	0	0	0	0	0	0	0	0	0	0	0	0	0	0	0	0	0	0	0	0	0	0	0	0	1	0	0	0	0	0	0	0	0	0	0	0	0	0	0	0
NC_007530	3959019	TCTCCTTAAC.TGCTCCAATT	T	C	40	0	0	0	0	0	0	0	0	0	0	0	0	0	0	0	0	0	0	1	0	0	0	0	0	0	0	0	0	0	0	0	0	0	0	0	0	0	0	0	0
NC_007530	3960318	CTCACTTACT.ACCTTAAGCT	A	G	40	0	0	0	0	0	0	0	0	0	0	0	0	0	0	0	0	0	0	0	0	0	0	0	0	0	0	0	0	0	0	0	1	0	0	0	0	0	0	1	0
NC_007530	3961061	TACAGTGGGC.GGACGAATTG	G	A	40	0	0	0	0	0	0	0	0	0	0	1	0	0	0	0	0	0	0	0	0	0	0	0	0	0	0	0	0	0	0	0	0	0	0	0	0	0	0	0	0
NC_007530	3963992	GTGCCCATGA.ACATTTAACC	A	C	40	0	0	0	0	0	0	0	0	0	0	0	0	0	0	0	0	0	0	0	0	0	0	0	0	1	0	0	0	0	0	0	0	0	0	0	0	0	0	0	0
NC_007530	3966244	TGATGTCAAT.CGCTCTTATT	C	G	40	0	0	0	0	0	0	0	0	0	0	0	0	0	0	0	0	0	0	0	0	0	0	1	0	0	0	0	0	0	0	0	0	0	0	0	0	0	0	0	0
NC_007530	3974342	GTAATTTGCC.GTCACACCCT	G	A	40	0	0	0	0	0	0	0	0	0	0	0	0	0	0	0	0	0	0	0	0	0	0	0	0	1	0	0	0	0	0	0	0	0	0	0	0	0	0	0	0
NC_007530	3976566	CTTCCCTAAG.GACTCCTTCT	G	A	40	0	0	0	0	0	0	0	0	0	0	0	0	0	0	0	0	0	0	0	0	0	0	0	0	0	0	0	0	0	0	0	0	0	0	0	0	0	0	0	1
NC_007530	3976995	TTTATAGAGT.CAATTAAATA	C	A	40	0	0	0	0	0	0	0	0	0	0	0	0	0	0	0	0	0	0	0	0	0	0	0	0	0	0	1	0	0	0	0	0	0	0	0	0	0	0	0	0
NC_007530	3980539	CCGCCATTCC.ACTTGCTGAA	A	C	40	0	0	1	0	0	0	0	0	0	0	0	0	0	0	0	0	0	0	1	0	0	0	0	0	0	0	0	0	0	0	0	0	0	0	0	0	0	0	0	0
NC_007530	3981640	GAAACAGCTG.ACAAGCAACT	A	G	40	0	1	1	1	1	1	1	1	1	1	1	1	1	1	1	1	1	1	1	1	1	1	1	1	1	1	1	1	1	1	1	1	1	1	1	1	1	1	1	1
NC_007530	3987434	TTCAGCATAC.AACTCATCAA	A	G	40	0	1	1	1	1	1	1	1	1	1	1	1	1	1	1	1	1	1	1	1	1	1	1	1	1	1	1	1	1	1	1	1	1	1	1	1	1	1	1	1
NC_007530	3988198	GGCTTTTTCA.TATGCAACGG	T	A	40	0	0	0	0	0	1	0	0	0	0	0	0	0	0	0	0	0	0	0	0	0	0	0	0	0	0	0	0	0	0	0	0	0	0	0	0	0	0	0	0
NC_007530	3990429	GCTACTACTT.CCCCTTTTTC	C	T	40	0	0	0	0	0	0	0	0	0	0	0	0	0	0	0	0	0	0	0	0	0	0	1	0	0	0	0	0	0	0	0	0	0	0	0	0	0	0	0	0
NC_007530	3992981	ATCCGCTTTA.TATTTTTGGG	T	A	40	0	0	0	0	0	0	0	0	0	0	0	0	0	0	0	0	0	0	0	0	0	0	0	1	0	0	0	0	0	0	0	0	0	0	0	0	0	0	0	0
NC_007530	4001264	ACGAATAGTT.TCTTCTAAAA	T	C	40	0	0	0	0	0	0	0	0	0	0	0	0	0	0	0	0	0	0	0	0	0	0	0	0	0	0	0	0	0	1	0	0	0	0	0	0	0	0	0	0
NC_007530	4003665	TGCACGGTAC.GCAATTTATT	G	C	40	0	0	0	0	0	0	0	0	0	0	0	0	0	1	0	0	0	0	0	0	0	0	0	0	0	0	0	0	0	0	0	0	0	0	0	0	0	0	0	0
NC_007530	4005648	TATATCAATA.GTCCCTATAA	G	A	40	0	1	1	1	1	1	1	1	1	1	1	1	1	1	1	1	1	1	1	1	1	1	1	1	1	1	1	1	1	1	1	1	1	1	1	1	1	1	1	1
NC_007530	4010511	CAATAGGCAT.TGCTTTATCC	T	C	40	0	0	0	0	0	0	0	0	0	0	0	0	0	0	0	0	0	0	0	0	0	0	1	0	0	0	0	0	0	0	0	0	0	0	0	0	0	0	0	0
NC_007530	4012962	ATTTCTTTTA.ATACACTAAG	A	T	40	0	0	1	0	0	0	0	0	0	0	0	0	0	0	0	0	0	0	0	0	0	0	0	0	0	0	0	0	0	0	0	0	0	0	0	0	0	0	0	0
NC_007530	4013796	GAATCCACTA.GATTACGTTT	G	T	40	0	0	1	0	0	0	0	0	0	0	0	0	0	0	0	0	0	0	0	0	0	0	0	0	0	0	0	0	0	0	0	0	0	0	0	0	0	0	0	0
NC_007530	4014242	CAACAGAAAC.TGGAGAATGA	T	C	40	0	0	0	0	0	0	0	0	0	0	0	0	0	0	0	0	1	0	0	0	0	0	0	0	0	0	0	0	0	0	0	0	0	0	0	0	0	0	0	0
NC_007530	4019682	GTTTCTCCAT.TTCTCTCTCC	T	C	40	0	0	0	0	0	0	0	0	0	0	0	0	0	0	0	0	0	0	0	0	0	0	0	1	0	0	0	0	0	0	0	0	0	0	0	0	0	0	0	0
NC_007530	4030816	AAAATAACAA.CATTGATCAC	C	T	40	0	0	0	0	0	0	0	1	0	0	0	0	0	0	0	0	0	0	0	0	0	0	0	0	0	0	0	0	0	0	0	0	0	0	0	0	0	0	0	0
NC_007530	4030970	GCACTCGTGA.TGATCACGAG	T	G	40	0	0	0	0	0	0	0	0	0	0	0	0	0	0	0	0	0	0	1	0	0	0	0	0	0	0	0	0	0	0	0	0	0	0	0	0	0	0	0	0
NC_007530	4037455	TTGATTATGG.AATGTCGTTT	A	G	40	0	1	1	1	1	1	1	1	1	1	1	1	1	1	1	1	1	1	1	1	1	1	1	1	1	1	1	1	1	1	1	1	1	1	1	1	1	1	1	1
NC_007530	4037663	CAACAGGCTG.TTTTTCTTCT	T	C	40	0	0	0	0	0	0	0	0	0	0	0	0	0	1	0	0	0	0	0	0	0	0	0	0	0	0	0	0	0	0	0	0	0	0	0	0	0	0	0	0
NC_007530	4040293	GTTTGTGAAA.AGCTTTTCAG	A	T	40	0	0	0	0	0	0	0	0	0	0	0	0	0	0	0	0	0	0	0	0	0	1	0	0	0	0	0	0	0	0	0	0	0	0	0	0	0	0	0	0
NC_007530	4041156	CCGAAGACCT.TGCTATCCTC	T	A	40	0	0	1	0	0	0	0	0	0	0	0	0	0	0	0	0	0	0	0	0	0	0	0	0	0	0	0	0	0	0	0	0	0	0	0	0	0	0	0	0
NC_007530	4042912	ATCAATCGTT.CGGTCCATTA	C	T	40	0	1	1	1	1	1	1	1	1	1	1	1	1	1	1	1	1	1	1	1	1	1	1	1	1	1	1	1	1	1	1	1	1	1	1	1	1	1	1	1
NC_007530	4047943	CCTCATCACA.TCTTCTTAAT	T	G	40	0	0	0	0	0	0	0	0	0	0	0	0	0	0	0	0	0	0	0	0	0	0	1	0	0	0	0	0	0	1	0	1	0	0	0	0	0	0	1	0
NC_007530	4056789	AGCTCGGCGC.GATTCGAATT	G	A	40	0	0	1	0	0	0	0	0	0	0	0	0	0	1	0	0	0	0	1	0	0	0	0	0	0	0	0	0	0	0	0	0	0	0	0	0	0	0	0	0
NC_007530	4061655	CGAGTAATCC.ATGAGAATAA	A	T	40	0	1	0	1	1	0	1	0	1	0	0	1	1	0	1	0	0	1	0	1	0	1	0	0	0	1	0	0	0	0	1	0	1	1	0	1	1	1	0	0
NC_007530	4062017	GCTTGTACCC.TGCACGCTTC	T	A	40	0	0	0	0	0	0	0	0	0	0	0	0	0	0	0	0	1	0	0	0	0	0	0	0	0	0	0	0	0	0	0	0	0	0	0	0	0	0	0	0
NC_007530	4064863	AAAAATGTTA.GCGTCCTTTT	G	A	40	0	0	1	0	0	0	0	0	0	0	0	0	0	0	0	0	0	0	0	0	0	0	0	0	0	0	0	0	0	0	0	0	0	0	0	0	0	0	0	0
NC_007530	4064890	TTTTCATCTT.CCTCTTTATC	C	T	40	0	0	0	0	0	1	0	0	0	0	0	0	0	0	0	0	0	0	0	0	0	0	0	0	0	0	0	0	0	0	0	0	0	0	0	0	0	0	0	0
NC_007530	4065987	AATACAAAAA.TGATAAAAAA	T	C	40	0	0	0	0	0	1	0	0	0	0	0	0	0	0	0	0	0	0	0	0	0	0	0	0	0	0	0	0	0	0	0	0	0	0	0	0	0	0	0	0
NC_007530	4074550	AAGCCTTCTT.CTTAGAAGGC	C	T	40	0	0	0	0	0	0	0	0	0	0	0	0	0	1	0	0	0	0	0	0	0	0	0	0	0	0	0	0	0	0	0	0	0	0	0	0	0	0	0	0
NC_007530	4076977	TCAAGGTAAT.TGATTTATTG	T	G	40	0	0	0	0	0	0	0	0	0	0	0	0	0	0	0	0	0	0	0	0	0	0	0	1	0	0	0	0	0	0	0	0	0	0	0	0	0	0	0	0
NC_007530	4077587	CATTTCATTT.TCACCATAAA	T	G	40	0	0	1	0	0	0	0	0	0	0	0	0	0	0	0	0	0	0	0	0	0	0	0	0	0	0	0	0	0	0	0	0	0	0	0	0	0	0	0	0
NC_007530	4078283	CGTATTTTAT.ATTTTTTATC	A	T	40	0	0	0	0	0	0	0	0	0	0	0	0	0	0	0	0	1	0	0	0	0	0	0	0	0	0	0	0	0	0	0	0	0	0	0	0	0	0	0	0
NC_007530	4082076	AAGCTACGCC.TGGTACGATT	T	C	40	0	0	0	0	0	0	0	0	0	0	0	0	0	0	0	0	0	0	0	0	0	0	0	0	0	0	0	0	0	0	0	1	0	0	0	0	0	0	1	0
NC_007530	4091325	TTTTTTGGAT.TCATCATTAC	T	G	40	0	0	0	0	0	0	0	0	0	0	0	0	0	0	0	1	0	0	0	0	0	0	0	0	0	0	0	0	0	0	0	0	0	0	0	0	0	0	0	0
NC_007530	4094206	TGGTTGTCCG.CCGCCGTTTG	C	A	40	0	1	0	1	1	0	1	0	1	0	0	1	1	0	1	0	0	1	0	1	0	1	0	0	0	1	0	0	0	0	1	0	1	1	0	1	1	1	0	0
NC_007530	4109681	CTTTGTAACA.CTTCTTCTGT	C	A	40	0	0	1	0	0	0	0	0	0	0	0	0	0	1	0	0	0	0	1	0	0	0	0	0	0	0	0	0	0	0	0	0	0	0	0	0	0	0	0	0
NC_007530	4113571	CGCAGCAATT.GACTCCCCTG	G	A	40	0	0	0	0	0	0	0	0	0	0	0	0	0	1	0	0	0	0	0	0	0	0	0	0	0	0	0	0	0	0	0	0	0	0	0	0	0	0	0	0
NC_007530	4114835	CAAAACATCC.GCTGATTACA	G	C	40	0	0	1	0	0	0	0	0	0	0	0	0	0	0	0	0	0	0	0	0	0	0	0	0	0	0	0	0	0	0	0	0	0	0	0	0	0	0	0	0
NC_007530	4115210	CGGATGATCC.GTTACTTGAT	G	A	40	0	1	1	1	1	0	1	0	1	0	0	1	1	1	1	0	0	1	1	1	0	1	0	0	0	1	0	0	1	0	1	0	1	1	0	1	1	1	0	0
NC_007530	4116512	TGACTGCGGC.TAAATAATGA	T	G	40	0	0	0	0	0	0	0	0	0	0	0	0	0	1	0	0	0	0	0	0	0	0	0	0	0	0	0	0	0	0	0	0	0	0	0	0	0	0	0	0
NC_007530	4120463	TAATTGATCC.GCCTCAACCT	G	A	40	0	0	0	0	0	0	0	0	0	0	0	0	0	0	0	0	0	0	0	0	0	0	0	0	0	0	0	0	0	0	0	1	0	0	0	0	0	0	0	0
NC_007530	4124336	CATGTATTAA.TAACATATAC	T	C	40	0	0	0	0	0	1	0	0	0	0	0	0	0	0	0	0	0	0	0	0	0	0	0	0	0	0	0	0	0	0	0	0	0	0	0	0	0	0	0	0
NC_007530	4125537	TCTTCAGGGA.ATAATAAAAT	A	G	40	0	1	0	1	1	0	1	0	1	0	0	1	1	0	1	0	0	1	0	1	0	1	0	0	0	1	0	0	0	0	1	0	1	1	0	1	1	1	0	0
NC_007530	4126647	GCAAATAATG.TGATCTCCTT	T	C	40	0	0	0	0	0	1	0	0	0	0	0	0	0	0	0	0	0	0	0	0	0	0	0	0	0	0	0	0	0	0	0	0	0	0	0	0	0	0	0	0
NC_007530	4132494	CAAAAATAAC.TCCTACCTTT	T	C	40	0	0	1	0	0	0	0	0	0	0	0	0	0	1	0	0	0	0	1	0	0	0	0	0	0	0	0	0	0	0	0	0	0	0	0	0	0	0	0	0
NC_007530	4134667	TTTAATTGTA.TTGCGTTTAA	T	C	40	0	1	1	1	1	1	1	1	1	1	1	1	1	1	1	1	1	1	1	1	1	1	1	1	1	1	1	1	1	1	1	1	1	1	1	1	1	1	1	1
NC_007530	4135260	TGATTCAACG.ACCTCACCTT	A	G	40	0	1	1	1	1	1	1	1	1	1	1	1	1	1	1	1	1	1	1	1	1	1	1	1	1	1	1	1	1	1	1	1	1	1	1	1	1	1	1	1
NC_007530	4137001	TTTAAAAAAC.GATCCATTTG	G	A	40	0	0	0	0	0	0	0	0	0	0	0	0	0	1	0	0	0	0	0	0	0	0	0	0	0	0	0	0	0	0	0	0	0	0	0	0	0	0	0	0
NC_007530	4137021	GATCGTTTTT.TTATATCCAA	T	A	40	0	0	0	0	0	0	0	0	0	0	0	0	0	0	0	0	0	0	1	0	0	0	0	0	0	0	0	0	0	0	0	0	0	0	0	0	0	0	0	0
NC_007530	4137036	TCCAAAAAAG.TTCACGTGCT	T	C	40	0	0	0	0	0	0	0	0	0	0	0	0	0	1	0	0	0	0	0	0	0	0	0	0	0	0	0	0	0	0	0	0	0	0	0	0	0	0	0	0
NC_007530	4138460	CAAAGTAAAC.GCAATGACGC	G	A	40	0	0	0	0	0	0	0	0	0	0	0	0	0	0	0	0	1	0	0	0	0	0	0	0	0	0	0	0	0	0	0	0	0	0	0	0	0	0	0	0
NC_007530	4142821	ACTACTTTAG.TAAGTGAAAT	T	C	40	0	0	0	0	0	0	0	0	0	0	0	0	0	0	0	0	1	0	0	0	0	0	0	0	0	0	0	0	0	0	0	0	0	0	0	0	0	0	0	0
NC_007530	4145299	CTTGTAATAT.CCCGCCCTTG	C	T	40	0	1	1	1	1	1	1	1	1	1	1	1	1	1	1	1	1	1	1	1	1	1	1	1	1	1	1	1	1	1	1	1	1	1	1	1	1	1	1	1
NC_007530	4149771	TCATATAGAA.TCGCCATATT	T	C	40	0	1	1	1	1	1	1	1	1	1	1	1	1	1	1	1	1	1	1	1	1	1	1	1	1	1	1	1	1	1	1	1	1	1	1	1	1	1	1	1
NC_007530	4153619	GATCTAAATA.GAACCCTTTT	G	A	40	0	0	0	0	0	0	0	0	0	0	0	0	0	1	0	0	0	0	0	0	0	0	0	0	0	0	0	0	0	0	0	0	0	0	0	0	0	0	0	0
NC_007530	4155311	AACCTTTTTT.GCTATTTACG	G	C	40	0	0	0	0	0	0	0	0	0	0	0	0	0	1	0	0	0	0	0	0	0	0	0	0	0	0	0	0	0	0	0	0	0	0	0	0	0	0	0	0
NC_007530	4157492	TAGAAATGTG.GTGAATATTT	G	A	40	0	0	1	0	0	0	0	0	0	0	0	0	0	1	0	0	0	0	1	0	0	0	0	0	0	0	0	0	0	0	0	0	0	0	0	0	0	0	0	0
NC_007530	4158968	AACGTAATGA.CGAAGAACAT	C	T	40	0	1	1	1	1	1	1	1	1	1	1	1	1	1	1	1	1	1	1	1	1	1	1	1	1	1	1	1	1	1	1	1	1	1	1	1	1	1	1	1
NC_007530	4162369	AATGTTTATT.CTCTAACGCA	C	T	40	0	0	0	0	0	0	0	0	0	0	0	0	0	1	0	0	0	0	0	0	0	0	0	0	0	0	0	0	0	0	0	0	0	0	0	0	0	0	0	0
NC_007530	4166426	ACTTGTTTAC.AAATAGGGTG	A	C	40	0	0	0	0	0	0	0	0	0	0	0	0	0	0	0	0	0	0	0	0	0	0	0	1	0	0	0	0	0	0	0	0	0	0	0	0	0	0	0	0
NC_007530	4168478	AAGAATGGTT.GCTTCGCCTT	G	A	40	0	1	1	1	1	1	1	1	1	1	1	1	1	1	1	1	1	1	1	1	1	1	1	1	1	1	1	1	1	1	1	1	1	1	1	1	1	1	1	1
NC_007530	4170294	ACTTTTATTT.ACATTACAAA	A	G	40	0	0	1	0	0	0	0	0	0	0	0	0	0	1	0	0	0	0	1	0	0	0	0	0	0	0	0	0	0	0	0	0	0	0	0	0	0	0	0	0
NC_007530	4171404	TTCATTTTAT.CATAAAATGA	C	A	40	0	0	0	0	0	0	0	0	0	0	0	0	0	0	0	0	0	0	1	0	0	0	0	0	0	0	0	0	0	0	0	0	0	0	0	0	0	0	0	0
NC_007530	4177848	GTGATGAAGG.AGCATTTACA	A	C	40	0	0	0	0	0	0	0	0	0	0	0	0	0	0	0	0	0	0	0	0	1	0	0	0	0	0	0	0	0	0	0	0	0	0	0	0	0	0	0	0
NC_007530	4179256	TTGTGTTTGT.CTATTTTGTG	C	T	40	0	0	0	0	0	0	0	0	0	0	0	0	0	1	0	0	0	0	0	0	0	0	0	0	0	0	0	0	0	0	0	0	0	0	0	0	0	0	0	0
NC_007530	4182302	CGTTTGCAGA.TCGTTTGCTA	T	A	40	0	0	0	0	0	0	0	0	0	0	0	0	0	1	0	0	0	0	1	0	0	0	0	0	0	0	0	0	0	0	0	0	0	0	0	0	0	0	0	0
NC_007530	4189384	TACCGCATCT.ACTCCTGCTT	A	G	40	0	1	1	1	1	1	1	1	1	1	1	1	1	1	1	1	1	1	1	1	1	1	1	1	1	1	1	1	1	1	1	1	1	1	1	1	1	1	1	1
NC_007530	4193117	ATTTGTTTTC.ATTTTTCCAG	A	T	40	0	0	1	0	0	0	0	0	0	0	0	0	0	0	0	0	0	0	0	0	0	0	0	0	0	0	0	0	0	0	0	0	0	0	0	0	0	0	0	0
NC_007530	4193268	GTGTTATCAA.CGTGACAACC	C	T	40	0	0	1	0	0	0	0	0	0	0	0	0	0	1	0	0	0	0	1	0	0	0	0	0	0	0	0	0	0	0	0	0	0	0	0	0	0	0	0	0
NC_007530	4194082	ATTCAATTGG.GAAACCGTAT	G	A	40	0	0	0	0	0	0	0	0	0	0	0	0	0	0	0	0	0	0	0	0	0	0	0	0	1	0	0	0	0	0	0	0	0	0	0	0	0	0	0	0
NC_007530	4195736	TTTTTTGTTA.TAATTAAATT	T	C	40	0	0	0	0	0	0	0	0	0	0	0	0	0	1	0	0	0	0	0	0	0	0	0	0	0	0	0	0	0	0	0	0	0	0	0	0	0	0	0	0
NC_007530	4197343	CGTAACAAGG.ACAACCACCC	A	G	40	0	0	0	0	0	0	0	0	0	0	0	0	0	0	0	0	1	0	0	0	0	0	0	0	0	0	0	0	0	0	0	0	0	0	0	0	0	0	0	0
NC_007530	4197554	ATGTTACGGC.CTATCTTATC	C	A	40	0	0	1	0	0	0	0	0	0	0	0	0	0	1	0	0	0	0	1	0	0	0	0	0	0	0	0	0	0	0	0	0	0	0	0	0	0	0	0	0
NC_007530	4207071	CATTTCTAGT.CCAATTACTT	C	T	40	0	0	0	0	0	0	0	0	0	0	0	0	0	0	0	0	0	0	0	0	0	0	0	0	1	0	0	0	0	0	0	0	0	0	0	0	0	0	0	0
NC_007530	4211471	ATCATCCTCT.CTTCTTGCAA	C	G	40	0	0	1	0	0	0	0	0	0	0	0	0	0	0	0	0	0	0	0	0	0	0	0	0	0	0	0	0	0	0	0	0	0	0	0	0	0	0	0	0
NC_007530	4212201	TCAGGACTAC.CTTCCCACTC	C	A	40	0	0	0	0	0	0	0	0	0	0	0	0	0	0	0	0	0	0	0	0	0	0	0	0	0	0	0	1	0	0	0	0	0	0	0	0	0	0	0	0
NC_007530	4212643	CAACAAGTTC.ACGGCCTTTT	A	G	40	0	0	0	0	0	0	0	0	0	0	0	0	0	0	0	0	1	0	0	0	0	0	0	0	0	0	0	0	0	0	0	0	0	0	0	0	0	0	0	0
NC_007530	4212792	ATGTCACCTG.TTTTTAATTT	T	C	40	0	0	0	0	0	0	0	0	0	0	0	0	0	0	0	0	0	0	0	0	0	0	0	0	0	0	0	0	0	1	0	0	0	0	0	0	0	0	0	0
NC_007530	4213484	ATACTCTTCA.CGTTCTGCAC	C	T	40	0	0	0	0	0	0	0	0	0	0	0	0	0	0	0	0	0	0	0	0	1	0	0	0	0	0	0	0	0	0	0	0	0	0	0	0	0	0	0	0
NC_007530	4213779	TGTTGCTCAT.GAGATTTATA	G	A	40	0	0	0	0	0	0	0	0	0	0	0	0	0	0	0	0	0	0	0	0	0	0	0	0	0	0	0	0	0	1	0	0	0	0	0	0	0	0	0	0
NC_007530	4214259	TTTTTGTTCA.ATTATACAAA	A	G	40	0	0	0	0	0	0	0	0	0	0	0	0	0	0	0	0	0	0	0	0	0	0	0	0	0	0	0	0	0	0	0	0	0	0	0	0	0	0	0	1
NC_007530	4214270	TTATACAAAA.GTACCCGCTC	G	A	40	0	0	0	0	0	0	0	0	0	0	0	0	0	1	0	0	0	0	0	0	0	0	0	0	0	0	0	0	0	0	0	0	0	0	0	0	0	0	0	0
NC_007530	4214383	ACATTTTACG.ACCATCTAAG	A	G	40	0	0	1	0	0	0	0	0	0	0	0	0	0	1	0	0	0	0	0	0	0	0	0	0	0	0	0	0	0	0	0	0	0	0	0	0	0	0	0	0
NC_007530	4216898	GGGATATAAA.ATTCTACGTC	A	T	40	0	0	0	0	0	0	0	0	0	0	0	0	0	0	0	0	1	0	0	0	0	0	0	0	0	0	0	0	0	0	0	0	0	0	0	0	0	0	0	0
NC_007530	4218083	CAATTACATC.CGATGCAGAA	C	T	40	0	0	1	0	0	0	0	0	0	0	0	0	0	1	0	0	0	0	1	0	0	0	0	0	0	0	0	0	0	0	0	0	0	0	0	0	0	0	0	0
NC_007530	4221322	GTCTCGTACG.CGCATATAAA	C	T	40	0	1	1	1	1	1	1	1	1	1	1	1	1	0	1	1	1	1	0	1	1	1	1	1	1	1	1	1	1	1	1	1	1	1	1	1	1	1	1	1
NC_007530	4221445	CCAAAATTCT.GGGATTTATT	G	A	40	0	1	1	1	1	1	1	1	1	1	1	1	1	1	1	1	1	1	1	1	1	1	1	1	1	1	1	1	1	1	1	1	1	1	1	1	1	1	1	1
NC_007530	4233489	TATAGCCTAC.TCTCTCCTCC	T	C	40	0	0	0	0	0	1	0	0	0	0	0	0	0	0	0	0	0	0	0	0	0	0	0	0	0	0	0	0	0	0	0	0	0	0	0	0	0	0	0	0
NC_007530	4233654	TACGGATTCG.GCGGCATCAT	G	A	40	0	0	0	0	0	1	0	0	0	0	0	0	0	0	0	0	0	0	0	0	0	0	0	0	0	0	0	0	0	0	0	0	0	0	0	0	0	0	0	0
NC_007530	4235245	GGGAGATTCA.TCCCCCACTG	T	A	40	0	0	1	0	0	0	0	0	0	0	0	0	0	0	0	0	0	0	0	0	0	0	0	0	0	0	0	0	0	0	0	0	0	0	0	0	0	0	0	0
NC_007530	4237475	TCTTTTCACT.CGAATGATCT	C	G	40	0	0	1	0	0	0	0	0	0	0	0	0	0	0	0	0	0	0	0	0	0	0	0	0	0	0	0	0	0	0	0	0	0	0	0	0	0	0	0	0
NC_007530	4238099	TTGGATAGAC.CCAATATTCA	C	T	40	0	1	1	1	1	1	1	1	1	1	1	1	1	1	1	1	1	1	1	1	1	1	1	1	1	1	1	1	1	1	1	1	1	1	1	1	1	1	1	1
NC_007530	4241491	TCCAGAACTA.ACTGATGTTT	A	G	40	0	1	1	1	1	1	1	1	1	1	1	1	1	1	1	1	1	1	1	1	1	1	1	1	1	1	1	1	1	1	1	1	1	1	1	1	1	1	1	1
NC_007530	4245479	GCGTATGAAT.GCCTTTTTCT	G	T	40	0	0	1	0	0	0	0	0	0	0	0	0	0	1	0	0	0	0	1	0	0	0	0	0	0	0	0	0	0	0	0	0	0	0	0	0	0	0	0	0
NC_007530	4249443	ATATCAAATT.TAACACCTTC	T	C	40	0	0	0	0	0	1	0	0	0	0	0	0	0	0	0	0	0	0	0	0	0	0	0	0	0	0	0	0	0	0	0	0	0	0	0	0	0	0	0	0
NC_007530	4251822	TTGACGATGA.CCTTGTTTCT	C	G	40	0	0	0	0	0	0	0	0	0	0	0	0	0	0	0	0	1	0	0	0	0	0	0	0	0	0	0	0	0	0	0	0	0	0	0	0	0	0	0	0
NC_007530	4252065	TCCACCTGTT.TCGATAATTG	T	A	40	0	0	0	0	0	0	0	0	0	0	0	0	0	0	0	0	1	0	0	0	0	0	0	0	0	0	0	0	0	0	0	0	0	0	0	0	0	0	0	0
NC_007530	4263236	GCTTTACCAT.CTTTACAAGT	C	A	40	0	0	1	0	0	0	0	0	0	0	0	0	0	1	0	0	0	0	1	0	0	0	0	0	0	0	0	0	0	0	0	0	0	0	0	0	0	0	0	0
NC_007530	4276952	TTTTGTTACT.TTCATTGTTT	T	C	40	0	0	0	0	0	0	0	0	0	0	0	0	0	0	0	0	1	0	0	0	0	0	0	0	0	0	0	0	0	0	0	0	0	0	0	0	0	0	0	0
NC_007530	4278161	ACAAAATTAC.GATTTAATGA	G	A	40	0	0	0	0	0	1	0	0	0	0	0	0	0	0	0	0	0	0	0	0	0	0	0	0	0	0	0	0	0	0	0	0	0	0	0	0	0	0	0	0
NC_007530	4282625	GACTAGTTAT.GTACAAATAA	G	T	40	0	0	0	0	0	0	0	0	0	0	0	0	0	1	0	0	0	0	0	0	0	0	0	0	0	0	0	0	0	0	0	0	0	0	0	0	0	0	0	0
NC_007530	4282734	ATTTATAAAA.CAAGGCACGA	C	A	40	0	0	0	0	0	0	0	0	0	0	0	0	0	1	0	0	0	0	0	0	0	0	0	0	0	0	0	0	0	0	0	0	0	0	0	0	0	0	0	0
NC_007530	4303560	TTTCTATCCC.CCTACTTTCT	C	T	40	0	0	0	0	0	0	0	0	0	0	0	0	0	0	0	0	0	0	0	0	0	0	1	0	0	0	0	0	0	0	0	0	0	0	0	0	0	0	0	0
NC_007530	4304259	TTATCGCTAT.TGGCTTTTTC	T	C	40	0	0	0	0	0	0	0	0	0	0	0	0	0	0	0	0	0	0	0	0	0	0	0	0	1	0	0	0	0	0	0	0	0	0	0	0	0	0	0	0
NC_007530	4306492	GCTGATAGAT.ACACACATGC	A	G	40	0	1	1	1	1	1	1	1	1	1	1	1	1	1	1	1	1	1	1	1	1	1	1	1	1	1	1	1	1	1	1	1	1	1	1	1	1	1	1	1
NC_007530	4308493	TAGAACTGGA.GCAATTAGAG	G	A	40	0	0	0	0	0	0	0	0	0	0	0	0	0	0	0	0	0	0	0	0	0	0	0	0	1	0	0	0	0	0	0	0	0	0	0	0	0	0	0	0
NC_007530	4310907	TATAAAAAAT.CACCTATAGC	C	A	40	0	0	1	0	0	0	0	0	0	0	0	0	0	0	0	0	0	0	0	0	0	0	0	0	0	0	0	0	0	0	0	0	0	0	0	0	0	0	0	0
NC_007530	4313960	GAAAAAGCAT.GATTTCAATA	G	A	40	0	0	0	0	0	0	0	0	0	0	0	0	0	0	0	0	0	0	1	0	0	0	0	0	0	0	0	0	0	0	0	0	0	0	0	0	0	0	0	0
NC_007530	4314893	GGAATACCAT.TCTTTTCTGT	T	C	40	0	0	0	0	0	0	0	0	0	0	0	0	0	0	0	0	0	0	0	0	1	0	0	0	0	0	0	0	0	0	0	0	0	0	0	0	0	0	0	0
NC_007530	4317991	AATAACAACG.TTAACATGTC	T	C	40	0	0	0	0	0	0	0	0	0	0	0	0	0	0	0	0	0	0	0	0	0	0	0	0	0	0	0	1	0	0	0	0	0	0	0	0	0	0	0	0
NC_007530	4324479	GACTTTTTCG.TATTTTCATT	T	C	40	0	0	0	0	0	0	0	0	0	0	1	0	0	0	0	0	0	0	0	0	0	0	0	0	0	0	0	0	0	0	0	0	0	0	0	0	0	0	0	0
NC_007530	4325737	AATTCTGAAC.GAACTTCTTT	G	A	40	0	0	0	0	0	0	0	0	0	0	0	0	0	0	0	0	0	0	0	0	0	0	0	1	0	0	0	0	0	0	0	0	0	0	0	0	0	0	0	0
NC_007530	4329347	TCCATGAATT.GCCGCGATAA	G	A	40	0	0	0	0	0	0	0	0	0	0	0	0	0	0	0	0	0	0	0	0	1	0	0	0	0	0	0	0	0	0	0	0	0	0	0	0	0	0	0	0
NC_007530	4331032	TTCCTGTACT.TCTACCGGCA	T	C	40	0	0	0	0	0	1	0	0	0	0	0	0	0	0	0	0	0	0	0	0	0	0	0	0	0	0	0	0	0	0	0	0	0	0	0	0	0	0	0	0
NC_007530	4331292	CCCCAAGAAC.GACTTCTTCT	G	A	40	0	1	1	1	1	1	1	1	1	1	1	1	1	1	1	1	1	1	1	1	1	1	1	1	1	1	1	1	1	1	1	1	1	1	1	1	1	1	1	1
NC_007530	4333137	TTTGCTTGTA.CTTTCGCCTC	C	T	40	0	0	1	0	0	0	0	0	0	0	0	0	0	1	0	0	0	0	1	0	0	0	0	0	0	0	0	0	0	0	0	0	0	0	0	0	0	0	0	0
NC_007530	4345784	TATAACCGAG.CACCATTGCA	C	T	40	0	1	1	1	1	1	1	1	1	1	1	1	1	1	1	1	1	1	1	1	1	1	1	1	1	1	1	1	1	1	1	1	1	1	1	1	1	1	1	1
NC_007530	4348916	TACTGCAATA.ACAGAAATAA	A	G	40	0	1	1	1	1	1	1	1	1	1	1	1	1	1	1	1	1	1	1	1	1	1	1	1	1	1	1	1	1	1	1	1	1	1	1	1	1	1	1	1
NC_007530	4349169	AACATCGCAT.TAATAGCTAT	T	G	40	0	1	0	1	1	0	1	0	1	0	0	1	1	0	1	0	0	1	0	1	0	1	0	0	0	1	0	0	0	0	1	0	1	1	0	1	1	1	0	0
NC_007530	4350362	ATCTACTTCT.AACGCATCCA	A	G	40	0	0	0	0	0	1	0	0	0	0	0	0	0	0	0	0	0	0	0	0	0	0	0	0	0	0	0	0	0	0	0	0	0	0	0	0	0	0	0	0
NC_007530	4353161	AGCCAACTTG.GTAGCTGCTT	G	A	40	0	0	0	0	0	0	0	0	0	0	0	0	0	0	0	0	0	0	0	0	0	0	0	0	1	0	0	0	0	0	0	0	0	0	0	0	0	0	0	0
NC_007530	4354116	CTGCCGGTTT.GGATAAATCA	G	A	40	0	0	0	0	0	0	0	0	0	0	0	0	0	0	0	0	0	0	0	0	0	0	0	0	0	0	0	0	0	1	0	0	0	0	0	0	0	0	0	0
NC_007530	4354144	AAACTCTACT.GTTCTTTTAT	G	A	40	0	0	0	0	0	0	0	0	0	0	1	0	0	0	0	0	0	0	0	0	0	0	0	0	0	0	0	0	0	0	0	0	0	0	0	0	0	0	0	0
NC_007530	4360215	TTAATAATTT.CGCACTTAAA	C	T	40	0	0	0	0	0	1	0	0	0	0	0	0	0	0	0	0	0	0	0	0	0	0	0	0	0	0	0	0	0	0	0	0	0	0	0	0	0	0	0	0
NC_007530	4363677	ATAGTATCGA.CAAAAACAGG	C	A	40	0	0	1	0	0	0	0	0	0	0	0	0	0	0	0	0	0	0	0	0	0	0	0	0	0	0	0	0	0	0	0	0	0	0	0	0	0	0	0	0
NC_007530	4364560	AAACCCTCTC.GCTTTTTCAT	G	C	40	0	0	0	0	0	0	0	0	0	0	0	0	0	0	0	0	0	0	1	0	0	0	0	0	0	0	0	0	0	0	0	0	0	0	0	0	0	0	0	0
NC_007530	4364595	AGAACCTGGA.GTTCTTGGGA	G	A	40	0	0	1	0	0	0	0	0	0	0	0	0	0	1	0	0	0	0	1	0	0	0	0	0	0	0	0	0	0	0	0	0	0	0	0	0	0	0	0	0
NC_007530	4368717	TTCTGGGTGT.TTTTCACATT	T	C	40	0	0	0	0	0	1	0	0	0	0	0	0	0	0	0	0	0	0	0	0	0	0	0	0	0	0	0	0	0	0	0	0	0	0	0	0	0	0	0	0
NC_007530	4373680	GTATCACGAT.GATACCTCTT	G	A	40	0	0	0	0	0	0	0	0	0	0	0	0	0	0	0	0	0	0	1	0	0	0	0	0	0	0	0	0	0	0	0	0	0	0	0	0	0	0	0	0
NC_007530	4378013	AAGGAGAGGC.TCCTTCGCTT	T	A	40	0	0	0	0	0	0	0	0	0	0	0	0	0	1	0	0	0	0	0	0	0	0	0	0	0	0	0	0	0	0	0	0	0	0	0	0	0	0	0	0
NC_007530	4398276	GTATATTATA.TTTTTAAATA	T	A	40	0	1	0	1	1	1	1	1	1	1	1	1	1	0	1	1	1	1	0	1	1	1	1	1	1	1	1	1	1	1	1	1	1	1	1	1	1	1	1	1
NC_007530	4399517	GCTTCTAAAC.GCTCTTTCGG	G	A	40	0	0	0	0	0	0	0	0	0	0	0	0	0	0	0	0	0	0	0	1	0	0	0	0	0	0	0	0	0	0	0	0	0	0	0	0	0	0	0	0
NC_007530	4402983	CAACATAAAA.CAATATCATT	C	T	40	0	0	1	0	0	0	0	0	0	0	0	0	0	1	0	0	0	0	0	0	0	0	0	0	0	0	0	0	0	0	0	0	0	0	0	0	0	0	0	0
NC_007530	4405941	ATTCAACTTA.GATTGAATCT	G	T	40	0	0	1	0	0	0	0	0	0	0	0	0	0	1	0	0	0	0	1	0	0	0	0	0	0	0	0	0	0	0	0	0	0	0	0	0	0	0	0	0
NC_007530	4408775	CTTGGTAAGA.ACCATCTCCA	A	G	40	0	0	0	0	0	1	0	0	0	0	0	0	0	0	0	0	0	0	0	0	0	0	0	0	0	0	0	0	0	0	0	0	0	0	0	0	0	0	0	0
NC_007530	4417767	AATCCATCAA.TGTTACCAAG	T	C	40	0	0	0	0	0	0	0	0	0	0	0	0	0	0	0	0	0	0	0	0	0	0	0	0	0	0	0	0	0	0	0	0	0	0	0	0	0	0	1	0
NC_007530	4418460	ATAATAATTG.TATCAAACTC	T	C	40	0	0	0	0	0	1	0	0	0	0	0	0	0	0	0	0	0	0	0	0	0	0	0	0	0	0	0	0	0	0	0	0	0	0	0	0	0	0	0	0
NC_007530	4419027	AGAAGCAGAA.GTCTATGAAA	G	A	40	0	0	1	0	0	0	0	0	0	0	0	0	0	1	0	0	0	0	1	0	0	0	0	0	0	0	0	0	0	0	0	0	0	0	0	0	0	0	0	0
NC_007530	4429417	TTCTGCAACC.GCTTCGAATG	G	A	40	0	0	1	0	0	0	0	0	0	0	0	0	0	1	0	0	0	0	1	0	0	0	0	0	0	0	0	0	0	0	0	0	0	0	0	0	0	0	0	0
NC_007530	4433663	ATTTGCTCAA.ACCCAGTCCC	A	C	40	0	0	0	0	0	1	0	0	0	0	0	0	0	0	0	0	0	0	0	0	0	0	0	0	0	0	0	0	0	0	0	0	0	0	0	0	0	0	0	0
NC_007530	4433708	GCTGCATATG.GTGACAGCAC	G	A	40	0	0	0	0	0	0	0	0	0	0	0	0	0	0	0	0	0	0	0	0	0	0	0	0	1	0	0	0	0	0	0	0	0	0	0	0	0	0	0	0
NC_007530	4434532	CGTATAGCCA.GGCATAATGG	G	C	40	0	0	0	0	0	0	0	0	0	0	0	0	0	1	0	0	0	0	0	0	0	0	0	0	0	0	0	0	0	0	0	0	0	0	0	0	0	0	0	0
NC_007530	4436333	TACAATATAA.GCAGGAAAAC	G	A	40	0	0	0	0	0	0	0	0	0	0	0	0	0	0	0	0	0	0	0	0	0	0	1	0	0	0	0	0	0	0	0	0	0	0	0	0	0	0	0	0
NC_007530	4437569	GTTTTGTTTA.GTCGTTTTAA	G	C	40	0	0	0	0	0	0	0	0	0	0	0	0	0	1	0	0	0	0	0	0	0	0	0	0	0	0	0	0	0	0	0	0	0	0	0	0	0	0	0	0
NC_007530	4437674	TTTTCGTAAA.CTAACTGAAA	C	A	40	0	0	0	0	0	0	0	0	0	0	0	0	0	1	0	0	0	0	0	0	0	0	0	0	0	0	0	0	0	0	0	0	0	0	0	0	0	0	0	0
NC_007530	4444091	CGCTTCCCCC.GCCAAATGGA	G	A	40	0	0	1	0	0	0	0	0	0	0	0	0	0	1	0	0	0	0	1	0	0	0	0	0	0	0	0	0	0	0	0	0	0	0	0	0	0	0	0	0
NC_007530	4446343	TAACATAAAC.CGTCAATAAA	C	T	40	0	0	1	0	0	0	0	0	0	0	0	0	0	1	0	0	0	0	1	0	0	0	0	0	0	0	0	0	0	0	0	0	0	0	0	0	0	0	0	0
NC_007530	4447109	CATGTTTGAT.TAACTCTTGG	T	A	40	0	0	0	0	0	0	0	0	0	0	0	0	0	0	0	0	1	0	0	0	0	0	0	0	0	0	0	0	0	0	0	0	0	0	0	0	0	0	0	0
NC_007530	4449662	TGAGGAGCTT.GTCCCCTTTT	G	T	40	0	0	0	0	0	0	0	0	0	0	0	0	0	0	0	0	0	0	0	0	0	0	0	0	0	0	1	0	0	0	0	0	0	0	0	0	0	0	0	0
NC_007530	4450103	AAAAGAAAGA.GCGGGAGAAC	G	A	40	0	0	0	0	0	0	0	0	0	0	0	0	0	1	0	0	0	0	0	0	0	0	0	0	0	0	0	0	0	0	0	0	0	0	0	0	0	0	0	0
NC_007530	4453896	TTCTTTAGGG.ACTTCCAAAT	A	C	40	0	0	1	0	0	0	0	0	0	0	0	0	0	1	0	0	0	0	1	0	0	0	0	0	0	0	0	0	0	0	0	0	0	0	0	0	0	0	0	0
NC_007530	4456582	TGGAACGCAG.GAAATCGCTA	G	A	40	0	0	1	0	0	0	0	0	0	0	0	0	0	1	0	0	0	0	1	0	0	0	0	0	0	0	0	0	0	0	0	0	0	0	0	0	0	0	0	0
NC_007530	4456643	CTGTGCTTGC.ACTTATCGGT	A	G	40	0	0	0	0	0	0	0	0	0	0	0	0	0	0	0	0	0	0	0	0	0	0	0	0	0	0	0	0	0	1	0	0	0	0	0	0	0	0	0	0
NC_007530	4461804	ACGAGATGCT.ACTGTATCTT	A	G	40	0	0	0	0	0	0	0	0	0	0	0	0	0	0	0	0	0	0	0	0	1	0	0	0	0	0	0	0	0	0	0	0	0	0	0	0	0	0	0	0
NC_007530	4462168	CCACAGTATA.ATTTAACGCT	A	C	40	0	0	0	0	0	1	0	0	0	0	0	0	0	0	0	0	0	0	0	0	0	0	0	0	0	0	0	0	0	0	0	0	0	0	0	0	0	0	0	0
NC_007530	4470608	TGTAACTGGT.ATGTGAAAAT	A	G	40	0	0	0	0	0	0	0	0	0	0	0	0	0	0	0	0	1	0	0	0	0	0	0	0	0	0	0	0	0	0	0	0	0	0	0	0	0	0	0	0
NC_007530	4472870	GCGGGAAAAA.TCATTCGTGT	T	A	40	0	0	0	0	0	1	0	0	0	0	0	0	0	0	0	0	0	0	0	0	0	0	0	0	0	0	0	0	0	0	0	0	0	0	0	0	0	0	0	0
NC_007530	4476342	GGCATTTTTT.GTAAAAATAT	G	A	40	0	0	0	0	0	1	0	0	0	0	0	0	0	0	0	0	0	0	0	0	0	0	0	0	0	0	0	0	0	0	0	0	0	0	0	0	0	0	0	0
NC_007530	4476620	TAAAAAAAGA.CAGTTTAAAT	C	A	40	0	0	1	0	0	0	0	0	0	0	0	0	0	0	0	0	0	0	0	0	0	0	0	0	0	0	0	0	0	0	0	0	0	0	0	0	0	0	0	0
NC_007530	4477895	GTACTGTTCT.GCAACACGAT	G	A	40	0	0	0	0	0	0	0	0	0	0	0	0	0	0	0	0	0	0	0	0	0	0	0	0	0	0	0	0	0	1	0	0	0	0	0	0	0	0	0	0
NC_007530	4478490	CTAAACCTTC.TAACGTGCTT	T	C	40	0	0	0	0	0	0	0	0	0	0	0	0	0	0	0	1	0	0	0	0	0	0	0	0	0	0	0	0	0	0	0	0	0	0	0	0	0	0	0	0
NC_007530	4478691	CCTATCTTTT.CATTAGAATT	C	T,A	40	0	0	0	0	0	1	0	0	0	0	0	0	0	0	0	0	0	0	0	0	0	0	0	0	0	0	2	0	0	0	0	0	0	0	0	0	0	0	0	0
NC_007530	4482924	TTCATGCGTA.TCAGGAAATG	T	G	40	0	0	1	0	0	0	0	0	0	0	0	0	0	0	0	0	0	0	0	0	0	0	0	0	0	0	0	0	0	0	0	0	0	0	0	0	0	0	0	0
NC_007530	4484849	AAGTAATTTG.GCTTCATTTG	G	A	40	0	0	0	0	0	0	0	0	0	0	0	0	0	0	0	1	0	0	0	0	0	0	0	0	0	0	0	0	0	0	0	0	0	0	0	0	0	0	0	0
NC_007530	4486154	ACTTGCTGCA.CTGGTTTTTC	C	T	40	0	1	1	1	1	1	1	1	1	1	1	1	1	1	1	1	1	1	1	1	1	1	1	1	1	1	1	1	1	1	1	1	1	1	1	1	1	1	1	1
NC_007530	4488395	GCTTCAGTGT.GGTGGTTTAC	G	A	40	0	1	1	1	1	1	1	1	1	1	1	1	1	1	1	1	1	1	1	1	1	1	1	1	1	1	1	1	1	1	1	1	1	1	1	1	1	1	1	1
NC_007530	4493110	AACCGTCTTG.TACAATTTCA	T	A	40	0	0	0	0	0	0	0	0	0	0	0	0	0	0	0	0	0	0	0	0	0	0	0	0	0	0	0	1	0	0	0	0	0	0	0	0	0	0	0	0
NC_007530	4499321	ACGTTTTCAT.CCATTCTATT	C	A	40	0	1	1	1	1	1	1	1	1	1	1	1	1	1	1	1	1	1	1	1	1	1	1	1	1	1	1	1	1	1	1	1	1	1	1	1	1	1	1	1
NC_007530	4508884	CTGCCGACTC.ACTTTTTTCA	A	C	40	0	0	1	0	0	0	0	0	0	0	0	0	0	1	0	0	0	0	1	0	0	0	0	0	0	0	0	0	0	0	0	0	0	0	0	0	0	0	0	0
NC_007530	4509758	TATATATATA.AAAAGAGTTT	A	T	40	0	0	0	0	0	0	0	0	0	0	0	0	0	0	0	0	0	0	0	0	0	0	0	0	0	0	0	0	0	0	0	1	0	0	0	0	0	0	1	0
NC_007530	4519095	GTTGGACCCG.TACTTCCTGT	T	C	40	0	0	0	0	0	1	0	0	0	0	0	0	0	0	0	0	0	0	0	0	0	0	0	0	0	0	0	0	0	0	0	0	0	0	0	0	0	0	0	0
NC_007530	4519433	ATGTAACATA.CGCTCTTTTT	C	A	40	0	1	1	1	1	1	1	1	1	1	1	1	1	1	1	1	1	1	1	1	1	1	1	1	1	1	1	1	1	1	1	1	1	1	1	1	1	1	1	1
NC_007530	4520070	GTATGCAAAA.GAAAAAAACT	G	A	40	0	0	0	0	0	0	0	0	0	0	0	0	0	1	0	0	0	0	0	0	0	0	0	0	0	0	0	0	0	0	0	0	0	0	0	0	0	0	0	0
NC_007530	4520127	TTAATTTCTC.CTTCATATTG	C	T	40	0	0	0	0	0	0	0	0	0	0	0	0	0	0	0	1	0	0	0	0	0	0	0	0	0	0	0	0	0	0	0	0	0	0	0	0	0	0	0	0
NC_007530	4523547	AGAAAAGTCG.ATTTTTCCTC	A	G	40	0	0	0	0	0	0	0	0	0	0	0	0	0	0	0	0	0	0	0	0	0	0	0	0	1	0	0	0	0	0	0	0	0	0	0	0	0	0	0	0
NC_007530	4528250	ACTCAATTTA.GCCTACCTTT	G	T	40	0	0	0	0	0	0	0	0	0	0	0	0	0	0	0	0	0	0	0	0	0	0	0	0	0	0	0	0	1	0	0	0	0	0	0	0	0	0	0	0
NC_007530	4528293	ATAGGTGTTT.GTCTGTATTG	G	A	40	0	0	0	0	0	1	0	0	0	0	0	0	0	0	0	0	0	0	0	0	0	0	0	0	0	0	0	0	0	0	0	0	0	0	0	0	0	0	0	0
NC_007530	4531353	TGTTAACATG.TTCCGTCAAA	T	C	40	0	0	0	0	0	0	0	0	0	0	0	0	0	1	0	0	0	0	0	0	0	0	0	0	0	0	0	0	0	0	0	0	0	0	0	0	0	0	0	0
NC_007530	4535528	CTGAAAATAA.CAAAAACCGA	C	A	40	0	0	0	0	0	0	0	0	0	0	0	0	0	1	0	0	0	0	1	0	0	0	0	0	0	0	0	0	0	0	0	0	0	0	0	0	0	0	0	0
NC_007530	4535540	AAAACCGAGC.AGTTTCGCTC	A	G	40	0	0	0	0	0	0	0	0	0	0	0	0	0	1	0	0	0	0	0	0	0	0	0	0	0	0	0	0	0	0	0	0	0	0	0	0	0	0	0	0
NC_007530	4550073	ATATTATTAC.AGATGGAAAA	A	G	40	0	0	0	0	0	0	0	0	0	0	0	0	0	0	0	0	0	0	0	0	0	0	0	0	0	0	0	0	0	0	0	0	0	0	1	0	0	0	0	0
NC_007530	4550099	GTTCTTTGTC.CGCCCAAAAA	C	T	40	0	0	0	0	0	0	0	0	0	0	0	0	0	0	0	0	1	0	0	0	0	0	0	0	0	0	0	0	0	0	0	0	0	0	0	0	0	0	0	0
NC_007530	4550317	AAACGAAGGG.AGTTTATTAC	A	G	40	0	0	0	0	0	0	0	0	0	0	0	0	0	0	0	0	0	0	1	0	0	0	0	0	0	0	0	0	0	0	0	0	0	0	0	0	0	0	0	0
NC_007530	4550842	CTAATAAAAT.AGTAAACCAC	A	G	40	0	1	1	1	1	1	1	1	1	1	1	1	1	1	1	1	1	1	1	1	1	1	1	1	1	1	1	1	1	1	1	1	1	1	1	1	1	1	1	1
NC_007530	4552340	AGCTTGCTCT.TTTAAAGCTG	T	G	40	0	0	0	0	0	0	0	0	0	0	0	0	0	1	0	0	0	0	0	0	0	0	0	0	0	0	0	0	0	0	0	0	0	0	0	0	0	0	0	0
NC_007530	4554134	GTGGAAAAAG.TATTAATGCG	T	C	40	0	0	0	0	0	0	0	0	0	0	0	0	0	0	0	0	0	0	0	0	0	0	1	0	0	0	0	1	0	1	0	1	0	0	0	0	0	0	1	0
NC_007530	4560956	TAATGCCATC.GGGATTAAAA	G	A	40	0	0	0	0	0	0	0	0	0	0	0	0	0	0	0	0	0	0	0	0	0	0	0	0	0	0	0	0	0	1	0	0	0	0	0	0	0	0	0	0
NC_007530	4561155	AAATCTAATA.GATTATATCC	G	A	40	0	0	1	0	0	0	0	0	0	0	0	0	0	0	0	0	0	0	0	0	0	0	0	0	0	0	0	0	0	0	0	0	0	0	0	0	0	0	0	0
NC_007530	4566577	CTACAAAAAT.GAACAAGAAA	G	A	40	0	0	0	0	0	0	0	0	0	0	0	0	0	1	0	0	0	0	0	0	0	0	0	0	0	0	0	0	0	0	0	0	0	0	0	0	0	0	0	0
NC_007530	4566597	ATGAGAAAAT.CGACCACAAA	C	A	40	0	0	0	0	0	0	0	0	0	0	0	0	0	0	0	0	0	0	1	0	0	0	0	0	0	0	0	0	0	0	0	0	0	0	0	0	0	0	0	0
NC_007530	4580035	AACCATTTAA.CAATATAACA	C	T	40	0	0	0	0	0	0	0	0	0	0	0	0	0	0	0	0	0	0	0	0	0	0	0	0	0	0	1	0	0	0	0	0	0	0	0	0	0	0	0	0
NC_007530	4581878	ATGTTAAAAT.GGAAATTAGG	G	A	40	0	0	1	0	0	0	0	0	0	0	0	0	0	1	0	0	0	0	1	0	0	0	0	0	0	0	0	0	0	0	0	0	0	0	0	0	0	0	0	0
NC_007530	4582354	GCATTAGATG.GAATCGATAT	G	A	40	0	0	0	0	0	0	0	0	0	0	0	0	0	0	0	0	1	0	0	0	0	0	0	0	0	0	0	0	0	0	0	0	0	0	0	0	0	0	0	0
NC_007530	4582827	AAAAACGAGG.GTGTGCCAAC	G	A	40	0	0	0	0	0	0	0	0	0	1	0	0	0	0	0	0	0	0	0	0	0	0	0	0	0	0	0	0	0	0	0	0	0	0	0	0	0	0	0	0
NC_007530	4582850	TTGGCACACC.TTCTTCTTTT	T	C	40	0	0	0	0	0	1	0	0	0	0	0	0	0	0	0	0	0	0	0	0	0	0	0	0	0	0	0	0	0	0	0	0	0	0	0	0	0	0	0	0
NC_007530	4589331	ACACTTTCTC.ACCGATTTTA	A	G	40	0	0	0	0	0	0	0	0	0	0	0	0	0	0	0	0	0	0	0	0	0	0	0	0	0	0	0	0	1	0	0	0	0	0	0	0	0	0	0	0
NC_007530	4592839	ATAAAATTGG.TGGGCTATAT	T	C	40	0	0	0	0	0	0	0	0	0	0	1	0	0	0	0	0	0	0	0	0	0	0	0	0	0	0	0	0	0	0	0	0	0	0	0	0	0	0	0	0
NC_007530	4599153	GTTACACTGC.AGGCTTTCAA	A	C	40	0	0	0	0	0	0	0	0	0	0	0	0	0	1	0	0	0	0	0	0	0	0	0	0	0	0	0	0	0	0	0	0	0	0	0	0	0	0	0	0
NC_007530	4599582	AATAGATGTA.ATAGTATTTG	A	G	40	0	0	0	0	0	1	0	0	0	0	0	0	0	0	0	0	0	0	0	0	0	0	0	0	0	0	0	0	0	0	0	0	0	0	0	0	0	0	0	0
NC_007530	4603648	GCACTTGCTT.CTGTAAGCTG	C	G	40	0	0	0	0	0	0	0	0	0	0	0	0	0	0	0	0	0	0	0	0	0	0	0	0	0	0	0	1	0	0	0	0	0	0	0	0	0	0	0	0
NC_007530	4613891	GATTTTAATG.GTTACCCACG	G	A	40	0	0	0	0	0	0	0	0	0	0	0	0	0	0	0	0	0	0	0	0	0	0	0	0	1	0	0	0	0	0	0	0	0	0	0	0	0	0	0	0
NC_007530	4614927	TGTACTCTTT.ATCGTTTCTA	A	C	40	0	0	1	0	0	0	0	0	0	0	0	0	0	0	0	0	0	0	0	0	0	0	0	0	0	0	0	0	0	0	0	0	0	0	0	0	0	0	0	0
NC_007530	4615091	CAATTGAAAT.GGAGCTTACA	G	A	40	0	0	0	0	0	0	0	1	0	0	0	0	0	0	0	0	0	0	0	0	0	0	0	0	0	0	0	0	0	0	0	0	0	0	0	0	0	0	0	0
NC_007530	4615534	AAGCATATTA.GAAATGATAC	G	A	40	0	0	0	0	0	1	0	0	0	0	0	0	0	0	0	0	0	0	0	0	0	0	0	0	0	0	0	0	0	0	0	0	0	0	0	0	0	0	0	0
NC_007530	4618170	TAATCGAAAT.AGCACTGTTC	A	G	40	0	1	1	1	1	1	1	1	1	1	1	1	1	1	1	1	1	1	1	1	1	1	1	1	1	1	1	1	1	1	1	1	1	1	1	1	1	1	1	1
NC_007530	4624259	ATAGCTTTTT.TTCTATTCCT	T	C	40	0	1	1	1	1	1	1	1	1	1	1	1	1	1	1	1	1	1	1	1	1	1	1	1	1	1	1	1	1	1	1	1	1	1	1	1	1	1	1	1
NC_007530	4624494	CCGACATAAC.GAATGTGCCA	G	C	40	0	0	0	0	0	1	0	0	0	0	0	0	0	0	0	0	0	0	0	0	0	0	0	0	0	0	0	0	0	0	0	0	0	0	0	0	0	0	0	0
NC_007530	4634143	TAAAACAAGA.GCAGAATCAA	G	A	40	0	0	0	0	0	0	0	0	0	0	0	0	0	0	0	0	1	0	0	0	0	0	0	0	0	0	0	0	0	0	0	0	0	0	0	0	0	0	0	0
NC_007530	4634606	TCGTCACGAG.CAGTTTGAAA	C	T	40	0	0	0	0	0	0	0	0	0	0	0	0	0	0	0	0	1	0	0	0	0	0	0	0	0	0	0	0	0	0	0	0	0	0	0	0	0	0	0	0
NC_007530	4636765	GAGCATGAAG.AATATGAACA	A	G	40	0	0	0	0	0	1	0	0	0	0	0	0	0	0	0	0	0	0	0	0	0	0	0	0	0	0	0	0	0	0	0	0	0	0	0	0	0	0	0	0
NC_007530	4639631	ACGAAATACT.CATCATTTTG	C	G	40	0	0	0	0	0	0	0	0	0	0	0	0	0	0	0	0	1	0	0	0	0	0	0	0	0	0	0	0	0	0	0	0	0	0	0	0	0	0	0	0
NC_007530	4642023	GTGCATTAAA.GTTCGTGAAA	G	T	40	0	0	0	0	0	1	0	0	0	0	0	0	0	0	0	0	0	0	0	0	0	0	0	0	0	0	0	0	0	0	0	0	0	0	0	0	0	0	0	0
NC_007530	4643375	AAAACTTTAA.TCAGTGGAGG	T	A	40	0	0	1	0	0	0	0	0	0	0	0	0	0	0	0	0	0	0	0	0	0	0	0	0	0	0	0	0	0	0	0	0	0	0	0	0	0	0	0	0
NC_007530	4643388	GTGGAGGAAA.GACCCCCACT	G	A	40	0	0	0	0	0	0	0	0	0	0	0	0	0	1	0	0	0	0	0	0	0	0	0	0	0	0	0	0	0	0	0	0	0	0	0	0	0	0	0	0
NC_007530	4646165	TATCCCAGTA.GTCTCCTGGC	G	A	40	0	0	0	0	0	0	0	0	0	0	0	0	0	0	0	0	1	0	0	0	0	0	0	0	0	0	0	0	0	0	0	0	0	0	0	0	0	0	0	0
NC_007530	4647808	AAATGCGAAA.TTCTTAAGTA	T	A	40	0	0	1	0	0	0	0	0	0	0	0	0	0	1	0	0	0	0	1	0	0	0	0	0	0	0	0	0	0	0	0	0	0	0	0	0	0	0	0	0
NC_007530	4664309	GTCGTCGTGT.TTGTGAACTC	T	C	40	0	0	0	0	0	0	0	0	0	0	0	0	0	0	0	0	0	0	0	0	0	0	0	0	0	0	0	1	0	0	0	0	0	0	0	0	0	0	0	0
NC_007530	4665878	TGTAAAAGGC.TGTCGGAAAT	T	G	40	0	0	1	0	0	0	0	0	0	0	0	0	0	0	0	0	0	0	0	0	0	0	0	0	0	0	0	0	0	0	0	0	0	0	0	0	0	0	0	0
NC_007530	4674326	CTATTGAGCC.GCCTCTTTTT	G	C	40	0	0	0	0	0	0	0	0	0	0	0	0	0	1	0	0	0	0	0	0	0	0	0	0	0	0	0	0	0	0	0	0	0	0	0	0	0	0	0	0
NC_007530	4680827	TGTAGGAACA.GCCTTCTCTT	G	C	40	0	0	1	0	0	0	0	0	0	0	0	0	0	0	0	0	0	0	0	0	0	0	0	0	0	0	0	0	0	0	0	0	0	0	0	0	0	0	0	0
NC_007530	4681002	CTATGAATGT.ACCTGCCATA	A	C	40	0	0	0	0	0	0	0	0	0	0	0	0	0	0	0	0	0	0	0	0	1	0	0	0	0	0	0	0	0	0	0	0	0	0	0	0	0	0	0	0
NC_007530	4684103	AAACAGCTCT.TAGCCGTTTC	T	C	40	0	0	1	0	0	0	0	0	0	0	0	0	0	0	0	0	0	0	0	0	0	0	0	0	0	0	0	0	0	0	0	0	0	0	0	0	0	0	0	0
NC_007530	4685383	TAAAAAATAA.CACCAAGTAC	C	T	40	0	1	1	1	1	1	1	1	1	1	1	1	1	1	1	1	1	1	1	1	1	1	1	1	1	1	1	1	1	1	1	1	1	1	1	1	1	1	1	1
NC_007530	4685410	CTCTATTTGT.CAAGAATGTG	C	A	40	0	0	0	0	0	0	0	0	0	0	0	0	0	1	0	0	0	0	0	0	0	0	0	0	0	0	0	0	0	0	0	0	0	0	0	0	0	0	0	0
NC_007530	4686273	TAAGCGCGTC.GTAGTATTTG	G	A	40	0	0	1	0	0	0	0	0	0	0	0	0	0	1	0	0	0	0	1	0	0	0	0	0	0	0	0	0	0	0	0	0	0	0	0	0	0	0	0	0
NC_007530	4687868	TACTTCTTCT.TCTAACTTCG	T	C	40	0	1	1	1	1	1	1	1	1	1	1	1	1	1	1	1	1	1	1	1	1	1	1	1	1	1	1	1	1	1	1	1	1	1	1	1	1	1	1	1
NC_007530	4689670	GTTTGATGCC.TTCAGCTTTC	T	C	40	0	0	0	0	0	0	0	0	0	0	1	0	0	0	0	0	0	0	0	0	0	0	0	0	0	0	0	0	0	0	0	0	0	0	0	0	0	0	0	0
NC_007530	4692998	TCTTTATTTC.AACAATACAA	A	T	40	0	0	0	0	0	0	0	0	0	0	0	0	0	0	0	0	0	0	1	0	0	0	0	0	0	0	0	0	0	0	0	0	0	0	0	0	0	0	0	0
NC_007530	4693081	ACCCCTACCA.CTTTTTACTT	C	A	40	0	0	1	0	0	0	0	0	0	0	0	0	0	0	0	0	0	0	0	0	0	0	0	0	0	0	0	0	0	0	0	0	0	0	0	0	0	0	0	0
NC_007530	4693105	TAAAAATCCC.CTATGATATA	C	A	40	0	0	0	0	0	0	0	0	0	0	0	0	0	1	0	0	0	0	0	0	0	0	0	0	0	0	0	0	0	0	0	0	0	0	0	0	0	0	0	0
NC_007530	4693190	AATGATAAAT.TTACCATTTT	T	A	40	0	0	1	0	0	0	0	0	0	0	0	0	0	0	0	0	0	0	0	0	0	0	0	0	0	0	0	0	0	0	0	0	0	0	0	0	0	0	0	0
NC_007530	4693803	GCCTAAACGA.CAAAAAAGAA	C	A	40	0	0	1	0	0	0	0	0	0	0	0	0	0	1	0	0	0	0	0	0	0	0	0	0	0	0	0	0	0	0	0	0	0	0	0	0	0	0	0	0
NC_007530	4696165	GGAATTTGGC.GTGGTAATTA	G	T	40	0	0	0	0	0	1	0	0	0	0	0	0	0	0	0	0	0	0	0	0	0	0	0	0	0	0	0	0	0	0	0	0	0	0	0	0	0	0	0	0
NC_007530	4700594	GCCTACAATC.GATTGAACAA	G	A	40	0	0	0	0	0	0	0	0	0	0	0	0	0	0	0	0	0	0	0	0	0	0	1	0	0	0	0	0	0	0	0	0	0	0	0	0	0	0	0	0
NC_007530	4701707	ATTATCTTCT.CTTTTTTGAT	C	T	40	0	0	0	0	0	1	0	0	0	0	0	0	0	0	0	0	0	0	0	0	0	0	0	0	0	0	0	0	0	0	0	0	0	0	0	0	0	0	0	0
NC_007530	4702939	ATACGCGACG.CTTTTGACTC	C	A	40	0	0	1	0	0	0	0	0	0	0	0	0	0	1	0	0	0	0	1	0	0	0	0	0	0	0	0	0	0	0	0	0	0	0	0	0	0	0	0	0
NC_007530	4707722	AAAGCCTTTC.TGCTTCTTAC	T	C	40	0	0	0	0	0	0	0	0	0	0	0	0	0	0	0	0	1	0	0	0	0	0	0	0	0	0	0	0	0	0	0	0	0	0	0	0	0	0	0	0
NC_007530	4708073	ATTTTTGATT.TTTCTCTCAT	T	C	40	0	0	0	0	0	0	0	0	0	0	0	0	0	0	0	0	0	0	0	0	0	0	0	0	0	0	0	0	0	0	0	1	0	0	0	0	0	0	1	0
NC_007530	4711205	CTGTTCTAGC.CGCTGGAGCT	C	A	40	0	0	0	0	0	0	0	0	0	0	0	0	0	0	0	0	0	0	1	0	0	0	0	0	0	0	0	0	0	0	0	0	0	0	0	0	0	0	0	0
NC_007530	4711666	AATCCAGCAA.GAATTATTGG	G	C	40	0	0	0	0	0	0	0	0	0	0	0	0	0	1	0	0	0	0	0	0	0	0	0	0	0	0	0	0	0	0	0	0	0	0	0	0	0	0	0	0
NC_007530	4715433	TTGTGACTCC.AGTGTGGACA	A	C	40	0	0	0	0	0	0	0	0	0	0	1	0	0	0	0	0	0	0	0	0	0	0	0	0	0	0	0	0	0	0	0	0	0	0	0	0	0	0	0	0
NC_007530	4717253	CGTTCTAATG.CGTAAAATTC	C	T	40	0	0	0	0	0	0	0	0	0	0	0	0	0	0	0	0	0	0	0	0	0	0	0	0	0	0	0	0	1	0	0	0	0	0	0	0	0	0	0	0
NC_007530	4717396	AGCATTTACA.TTTTAATTGT	T	C	40	0	0	0	0	0	1	0	0	0	0	0	0	0	0	0	0	0	0	0	0	0	0	0	0	0	0	0	0	0	0	0	0	0	0	0	0	0	0	0	0
NC_007530	4718500	CCATGTGTAT.GGAAGAACGT	G	A	40	0	0	0	0	0	0	0	0	0	0	0	0	0	0	0	0	1	0	0	0	0	0	0	0	0	0	0	0	0	0	0	0	0	0	0	0	0	0	0	0
NC_007530	4719434	TAAAGAAAGT.GGCATAGATG	G	A	40	0	0	0	0	0	1	0	0	0	0	0	0	0	0	0	0	0	0	0	0	0	0	0	0	0	0	0	0	0	0	0	0	0	0	0	0	0	0	0	0
NC_007530	4720692	GCGGAGACAA.CCTCCACCTT	C	T	40	0	0	0	0	0	0	0	0	0	0	0	0	0	0	0	1	0	0	0	0	0	0	0	0	0	0	0	0	0	0	0	0	0	0	0	0	0	0	0	0
NC_007530	4724591	ACGTACAGCG.CGTACTGTTT	C	T	40	0	0	1	0	0	0	0	0	0	0	0	0	0	1	0	0	0	0	1	0	0	0	0	0	0	0	0	0	0	0	0	0	0	0	0	0	0	0	0	0
NC_007530	4730516	TAAGGTGGAT.ACGATTTAGG	A	G	40	0	0	0	0	0	0	0	0	0	0	0	0	0	0	0	0	1	0	0	0	0	0	0	0	0	0	0	0	0	0	0	0	0	0	0	0	0	0	0	0
NC_007530	4733700	GTCGTTCCGC.ATGTGAAAAT	A	G	40	0	1	1	1	1	1	1	1	1	1	1	1	1	1	1	1	1	1	1	1	1	1	1	1	1	1	1	1	1	1	1	1	1	1	1	1	1	1	1	1
NC_007530	4739014	GATTACGGAA.CACATCAAGT	C	T	40	0	1	1	1	1	1	1	1	1	1	1	1	1	1	1	1	1	1	1	1	1	1	1	1	1	1	1	1	1	1	1	1	1	1	1	1	1	1	1	1
NC_007530	4739225	TACTTGTGGG.TTGTTAGCTA	T	C	40	0	0	1	0	0	0	0	0	0	0	0	0	0	1	0	0	0	0	1	0	0	0	0	0	0	0	0	0	0	0	0	0	0	0	0	0	0	0	0	0
NC_007530	4739454	CCGATTTCTT.GCCTTGCCTT	G	T	40	0	0	0	0	0	0	0	0	0	0	0	0	0	0	0	0	0	0	0	0	0	0	0	1	0	0	0	0	0	0	0	0	0	0	0	0	0	0	0	0
NC_007530	4739911	TATTTGAATG.TCCTCCACAT	T	C	40	0	0	1	0	0	0	0	0	0	0	0	0	0	0	0	0	0	0	0	0	0	0	0	0	0	0	0	0	0	0	0	0	0	0	0	0	0	0	0	0
NC_007530	4740696	TATTTCCCAA.GAAATATGTC	G	A	40	0	0	1	0	0	0	0	0	0	0	0	0	0	0	0	0	0	0	0	0	0	0	0	0	0	0	0	0	0	0	0	0	0	0	0	0	0	0	0	0
NC_007530	4740707	AAATATGTCG.AGGCGGCAAA	A	T	40	0	0	0	0	0	0	0	0	0	0	0	0	0	1	0	0	0	0	0	0	0	0	0	0	0	0	0	0	0	0	0	0	0	0	0	0	0	0	0	0
NC_007530	4748731	AAAGAAAACG.AGCGAATAGA	A	G	40	0	0	0	0	0	0	0	0	0	0	0	0	0	1	0	0	0	0	0	0	0	0	0	0	0	0	0	0	0	0	0	0	0	0	0	0	0	0	0	0
NC_007530	4753450	AGCAATGGTA.AATACTTTTT	A	C	40	0	0	0	0	0	0	0	0	0	0	0	0	0	0	0	0	0	0	0	0	0	0	1	0	0	0	0	0	0	0	0	0	0	0	0	0	0	0	0	0
NC_007530	4754009	CCACTTTTTT.TATAATCCAG	T	C	40	0	0	1	0	0	0	0	0	0	0	0	0	0	1	0	0	0	0	1	0	0	0	0	0	0	0	0	0	0	0	0	0	0	0	0	0	0	0	0	0
NC_007530	4754117	CAAGCGAGCC.GCTTCCACTT	G	T	40	0	0	0	0	0	0	0	0	0	0	0	0	0	0	0	0	0	0	0	0	0	0	1	0	0	0	0	0	0	1	0	1	0	0	0	0	0	0	1	0
NC_007530	4755457	TGTTCCGTAC.GGCACTTTTC	G	A	40	0	0	0	0	0	0	0	0	0	0	0	0	0	0	0	0	0	0	0	0	0	0	0	0	0	0	1	0	0	0	0	0	0	0	0	0	0	0	0	0
NC_007530	4760164	ATAAGCATGT.CGAAAATATT	C	T	40	0	0	1	0	0	0	0	0	0	0	0	0	0	0	0	0	0	0	0	0	0	0	0	0	0	0	0	0	0	0	0	0	0	0	0	0	0	0	0	0
NC_007530	4760262	CCTCAAGTTT.TTTTATTGCT	T	G	40	0	0	1	0	0	0	0	0	0	0	0	0	0	0	0	0	0	0	0	0	0	0	0	0	0	0	0	0	0	0	0	0	0	0	0	0	0	0	0	0
NC_007530	4772765	ATTCCTTGCG.CTTTTTATTT	C	T	40	0	0	0	0	0	0	0	0	0	0	0	0	0	1	0	0	0	0	0	0	0	0	0	0	0	0	0	0	0	0	0	0	0	0	0	0	0	0	0	0
NC_007530	4774922	GCCCATAGGT.TCAAAATTAC	T	C	40	0	0	0	0	0	0	0	0	0	0	0	0	0	0	0	0	0	0	0	0	0	0	0	0	1	0	0	0	0	0	0	0	0	0	0	0	0	0	0	0
NC_007530	4779383	GTTGGTGCTG.GGACAGAAGG	G	A	40	0	0	0	0	0	0	0	0	0	0	0	0	0	0	0	0	0	0	0	0	0	0	0	0	0	0	0	0	0	1	0	0	0	0	0	0	0	0	0	0
NC_007530	4781150	TTACGCACTA.GAAGTTTTAA	G	A	40	0	0	0	0	0	0	0	0	0	0	0	0	0	0	0	0	0	0	0	0	0	0	0	0	1	0	0	0	0	0	0	0	0	0	0	0	0	0	0	0
NC_007530	4795327	TATCACATAA.TAACTCAAAA	T	C	40	0	1	1	1	1	1	1	1	1	1	1	1	1	1	1	1	1	1	1	1	1	1	1	1	1	1	1	1	1	1	1	1	1	1	1	1	1	1	1	1
NC_007530	4798291	ATGGATTAAG.GTGATTTTTT	G	A	40	0	0	1	0	0	0	0	0	0	0	0	0	0	0	0	0	0	0	0	0	0	0	0	0	0	0	0	0	0	0	0	0	0	0	0	0	0	0	0	0
NC_007530	4799077	ATATACGTAG.GAAAAAAGGG	G	A	40	0	0	0	0	0	0	0	0	0	0	1	0	0	0	0	0	0	0	0	0	0	0	0	0	0	0	0	0	0	0	0	0	0	0	0	0	0	0	0	0
NC_007530	4808265	CGTGATTCCC.ATGTATAGCT	A	G	40	0	0	0	0	0	1	0	0	0	0	0	0	0	0	0	0	0	0	0	0	0	0	0	0	0	0	0	0	0	0	0	0	0	0	0	0	0	0	0	0
NC_007530	4813400	GAATTCGTTA.CAAGGCCACC	C	A	40	0	0	0	0	0	0	0	0	0	0	0	0	0	0	0	0	0	0	1	0	0	0	0	0	0	0	0	0	0	0	0	0	0	0	0	0	0	0	0	0
NC_007530	4813660	CGCTCGAATC.GGATTATGAT	G	A	40	0	0	0	0	0	1	0	0	0	0	0	0	0	0	0	0	0	0	0	0	0	0	0	0	0	0	0	0	0	0	0	0	0	0	0	0	0	0	0	0
NC_007530	4815337	TAACATAGGT.GTATATAGTA	G	A	40	0	0	1	0	0	0	0	0	0	0	0	0	0	1	0	0	0	0	1	0	0	0	0	0	0	0	0	0	0	0	0	0	0	0	0	0	0	0	0	0
NC_007530	4817284	AAGCCCGAAT.CATGCCCTGC	C	T	40	0	0	1	0	0	0	0	0	0	0	0	0	0	1	0	0	0	0	1	0	0	0	0	0	0	0	0	0	0	0	0	0	0	0	0	0	0	0	0	0
NC_007530	4817405	ATGAAAGCTG.TCCCGTTCGG	T	C	40	0	0	0	0	0	0	0	0	0	0	0	0	0	0	0	0	0	0	1	0	0	0	0	0	0	0	0	0	0	0	0	0	0	0	0	0	0	0	0	0
NC_007530	4829497	CCACCAGAAA.GCTCATCTAA	G	A	40	0	0	0	0	0	0	0	0	0	1	0	0	0	0	0	0	0	0	0	0	0	0	0	0	0	0	0	0	0	0	0	0	0	0	0	0	0	0	0	0
NC_007530	4831938	ACTGGGGTTG.AGAAATATTC	A	G	40	0	0	0	0	0	0	0	0	0	0	0	0	0	1	0	0	0	0	0	0	0	0	0	0	0	0	0	0	0	0	0	0	0	0	0	0	0	0	0	0
NC_007530	4836806	GAACGATCAC.GCATAACAAC	G	A	40	0	0	0	0	0	0	0	0	0	0	0	0	0	0	0	0	0	0	0	0	0	0	0	0	0	0	0	0	0	0	0	0	0	0	0	0	0	0	0	1
NC_007530	4840456	AACATTCCAA.TCAAACTTCC	T	C	40	0	0	0	0	0	0	0	0	0	0	0	0	0	0	0	0	1	0	0	0	0	0	0	0	0	0	0	0	0	0	0	0	0	0	0	0	0	0	0	0
NC_007530	4847228	AGCGCTTCTG.GAGTTGTGTA	G	A	40	0	0	0	0	0	1	0	0	0	0	0	0	0	0	0	0	0	0	0	0	0	0	0	0	0	0	0	0	0	0	0	0	0	0	0	0	0	0	0	0
NC_007530	4848830	ACGTGCAAGG.GTACGACGCC	G	A	40	0	0	1	0	0	0	0	0	0	0	0	0	0	1	0	0	0	0	1	0	0	0	0	0	0	0	0	0	0	0	0	0	0	0	0	0	0	0	0	0
NC_007530	4849293	AAATATTACA.GTTTAATAAC	G	T	40	0	0	1	0	0	0	0	0	0	0	0	0	0	1	0	0	0	0	1	0	0	0	0	0	0	0	0	0	0	0	0	0	0	0	0	0	0	0	0	0
NC_007530	4855038	GCTTAAAGAT.GCTCAAGGAA	G	A	40	0	0	0	0	0	0	0	0	0	0	0	0	0	0	0	0	0	0	0	0	1	0	0	0	0	0	0	0	0	0	0	0	0	0	0	0	0	0	0	0
NC_007530	4855360	TTTGTTTATA.TAAGACTCCC	T	A	40	0	0	0	0	0	0	0	0	0	0	0	0	0	0	0	0	0	0	1	0	0	0	0	0	0	0	0	0	0	0	0	0	0	0	0	0	0	0	0	0
NC_007530	4862198	TACCTTCCAT.GAATTCTAAT	G	A	40	0	1	1	1	1	1	1	1	1	1	1	1	1	1	1	1	1	1	1	1	1	1	1	1	1	1	1	1	1	1	1	1	1	1	1	1	1	1	1	1
NC_007530	4865603	TGACATTTTG.CGTCCCACAT	C	T	40	0	1	1	1	1	1	1	1	1	1	1	1	1	1	1	1	1	1	1	1	1	1	1	1	1	1	1	1	1	1	1	1	1	1	1	1	1	1	1	1
NC_007530	4865712	TTATGACACC.TTTGTGAATG	T	C	40	0	0	1	0	0	0	0	0	0	0	0	0	0	1	0	0	0	0	1	0	0	0	0	0	0	0	0	0	0	0	0	0	0	0	0	0	0	0	0	0
NC_007530	4866434	CTTTCACTAT.TATTAAGAAG	T	C	40	0	0	0	0	0	0	0	0	0	0	0	0	0	0	0	0	0	0	0	0	0	0	0	0	0	0	0	1	0	0	0	0	0	0	0	0	0	0	0	0
NC_007530	4867343	GAGATTTACA.ACTTACAACC	A	C	40	0	0	0	0	0	0	0	0	0	0	0	0	0	0	0	0	0	0	0	0	0	0	1	0	0	0	0	0	0	0	0	0	0	0	0	0	0	0	0	0
NC_007530	4867375	ATATTGAAAG.GAAATAATAA	G	A	40	0	1	1	1	1	1	1	1	1	1	1	1	1	1	1	1	1	1	1	1	1	1	1	1	1	1	1	1	1	1	1	1	1	1	1	1	1	1	1	1
NC_007530	4868533	AATTCATTGG.GAAAAAAATG	G	A	40	0	0	0	0	0	1	0	0	0	0	0	0	0	0	0	0	0	0	0	0	0	0	0	0	0	0	0	0	0	0	0	0	0	0	0	0	0	0	0	0
NC_007530	4869252	GAAGCTTGTA.GCCGAGCTAC	G	A	40	0	0	0	0	0	1	0	0	0	0	0	0	0	0	0	0	0	0	0	0	0	0	0	0	0	0	0	0	0	0	0	0	0	0	0	0	0	0	0	0
NC_007530	4875480	ACGGCAAACC.AGTTGGTGCA	A	G	40	0	0	0	0	0	0	0	0	0	0	0	0	0	0	0	0	1	0	0	0	0	0	0	0	0	0	0	0	0	0	0	0	0	0	0	0	0	0	0	0
NC_007530	4885779	AATACGTTGC.GCCTCACCAC	G	A	40	0	0	0	0	0	1	0	0	0	0	0	0	0	0	0	0	0	0	0	0	0	0	0	0	0	0	0	0	0	0	0	0	0	0	0	0	0	0	0	0
NC_007530	4888636	ATGCCGGGAA.GATTTCAACT	G	A	40	0	0	0	0	0	0	0	0	0	0	0	0	0	1	0	0	0	0	0	0	0	0	0	0	0	0	0	0	0	0	0	0	0	0	0	0	0	0	0	0
NC_007530	4892741	TTTACCACTC.GGCTTCAATA	G	A	40	0	0	0	0	0	1	0	0	0	0	0	0	0	0	0	0	0	0	0	0	0	0	0	0	0	0	0	0	0	0	0	0	0	0	0	0	0	0	0	0
NC_007530	4894325	CAGCTTCTTC.TTCCTACTAC	T	G	40	0	0	0	0	0	0	0	0	0	0	0	0	0	0	0	0	0	0	1	0	0	0	0	0	0	0	0	0	0	0	0	0	0	0	0	0	0	0	0	0
NC_007530	4897393	TATGCGCATA.CAATAAAGGT	C	A	40	0	0	0	0	0	0	0	0	0	0	0	0	0	1	0	0	0	0	0	0	0	0	0	0	0	0	0	0	0	0	0	0	0	0	0	0	0	0	0	0
NC_007530	4911878	CTAACTTTTT.TAAAAAAATT	T	A	40	0	0	0	0	0	0	0	0	0	0	1	0	0	0	0	0	0	0	0	0	0	0	0	0	0	0	0	0	0	0	0	0	0	0	0	0	0	0	0	0
NC_007530	4913053	ATATAGGAAA.GTTTCCGCTC	G	A	40	0	0	0	0	0	0	0	0	0	0	0	0	0	0	0	0	0	0	0	0	0	0	0	0	0	0	0	1	0	0	0	0	0	0	0	0	0	0	0	0
NC_007530	4920796	TCCTATTATG.ACATATAAGA	A	G	40	0	0	1	0	0	0	0	0	0	0	0	0	0	1	0	0	0	0	1	0	0	0	0	0	0	0	0	0	0	0	0	0	0	0	0	0	0	0	0	0
NC_007530	4921500	AAATTTCATT.GATAAAACTA	G	A	40	0	0	0	0	0	0	0	0	0	0	0	0	0	1	0	0	0	0	0	0	0	0	0	0	0	0	0	0	0	0	0	0	0	0	0	0	0	0	0	0
NC_007530	4921518	TAATTTTTGT.CGCTAAAAAA	C	G	40	0	0	1	0	0	0	0	0	0	0	0	0	0	1	0	0	0	0	0	0	0	0	0	0	0	0	0	0	0	0	0	0	0	0	0	0	0	0	0	0
NC_007530	4925027	AAAGAAGTAA.CTTCATTAGA	C	A	40	0	1	1	1	1	0	1	0	1	0	0	1	1	1	1	0	1	1	1	1	0	1	0	0	0	1	0	0	1	0	1	0	1	1	0	1	1	1	0	0
NC_007530	4929312	GCCGTTGTAG.TTATTTTACT	T	G	40	0	1	1	1	1	1	1	1	1	1	1	1	1	1	1	1	1	1	1	1	1	1	1	1	1	1	1	1	1	1	1	1	1	1	1	1	1	1	1	1
NC_007530	4937834	CTCTAACTCG.CTATAATAAT	C	T	40	0	0	1	0	0	0	0	0	0	0	0	0	0	1	0	0	0	0	1	0	0	0	0	0	0	0	0	0	0	0	0	0	0	0	0	0	0	0	0	0
NC_007530	4941461	GTAATTAGGT.GCGTCAGAAA	G	A	40	0	1	1	1	1	1	1	1	1	1	1	1	1	1	1	1	1	1	1	1	1	1	1	1	1	1	1	1	1	1	1	1	1	1	1	1	1	1	1	1
NC_007530	4942932	ACTATACACG.TCCATTTTCA	T	C	40	0	0	0	0	0	0	0	0	0	0	0	0	0	0	0	1	0	0	0	0	0	0	0	0	0	0	0	0	0	0	0	0	0	0	0	0	0	0	0	0
NC_007530	4943374	GCAATTTCTC.GCATCTACTC	G	T	40	0	0	0	0	0	0	0	0	0	0	0	0	0	0	0	0	0	0	0	0	0	0	1	0	0	0	0	0	0	1	0	0	0	0	0	0	0	0	0	0
NC_007530	4945134	TAAGGGTTGT.GACCTTTTCA	G	A	40	0	0	1	0	0	0	0	0	0	0	0	0	0	1	0	0	0	0	1	0	0	0	0	0	0	0	0	0	0	0	0	0	0	0	0	0	0	0	0	0
NC_007530	4947209	CTAAATCAGA.ACTTATGTTC	A	G	40	0	0	0	0	0	1	0	0	0	0	0	0	0	0	0	0	0	0	0	0	0	0	0	0	0	0	0	0	0	0	0	0	0	0	0	0	0	0	0	0
NC_007530	4949779	ACTTTTTTGA.AGGAAAAATA	A	G	40	0	0	0	0	0	1	0	0	0	0	0	0	0	0	0	0	0	0	0	0	0	0	0	0	0	0	0	0	0	0	0	0	0	0	0	0	0	0	0	0
NC_007530	4951545	ATAAACGACA.GAAGCCCACT	G	A	40	0	0	0	0	0	0	0	0	0	0	0	0	0	1	0	0	0	0	0	0	0	0	0	0	0	0	0	0	0	0	0	0	0	0	0	0	0	0	0	0
NC_007530	4952427	AGTGTATAGG.AAGTTTTCTT	A	C	40	0	0	0	0	0	0	0	0	0	0	0	0	0	0	0	0	0	0	0	0	0	0	0	0	1	0	0	0	0	0	0	0	0	0	0	0	0	0	0	0
NC_007530	4955999	TGATTAATAA.GAAAAAACCG	G	A	40	0	0	1	0	0	0	0	0	0	0	0	0	0	0	0	0	0	0	0	0	0	0	0	0	0	0	0	0	0	0	0	0	0	0	0	0	0	0	0	0
NC_007530	4968415	AATAATATAG.GACCATCCAA	G	A	40	0	1	1	1	1	1	1	1	1	1	1	1	1	1	1	1	1	1	1	1	1	1	1	1	1	1	1	1	1	1	1	1	1	1	1	1	1	1	1	1
NC_007530	4968875	ACAATTATGC.GGTTTTTTTG	G	A	40	0	0	0	0	0	0	0	0	0	0	0	0	0	0	0	0	1	0	0	0	0	0	0	0	0	0	0	0	0	0	0	0	0	0	0	0	0	0	0	0
NC_007530	4970914	ATCATTTAAT.GAAATCGCAC	G	A	40	0	0	0	0	0	0	0	0	0	0	0	0	0	0	0	0	1	0	0	0	0	0	0	0	0	0	0	0	0	0	0	0	0	0	0	0	0	0	0	0
NC_007530	4983143	AATTTGCATC.GGTTGACCTT	G	A	40	0	0	0	0	0	0	0	0	0	0	0	0	0	0	0	0	0	0	0	0	0	0	1	0	0	0	0	0	0	0	0	0	0	0	0	0	0	0	0	0
NC_007530	4986309	GAACTATATT.AATTTTTCTA	A	C	40	0	0	0	0	0	0	0	0	0	0	0	0	0	0	0	0	0	0	0	0	0	0	0	0	0	0	0	0	0	0	0	0	0	0	1	0	0	0	0	0
NC_007530	4993657	CATCACTTGA.CGTTGACGCA	C	T	40	0	0	0	0	0	0	0	0	0	0	0	0	0	0	0	0	0	0	0	0	0	0	0	0	0	0	0	0	0	1	0	0	0	0	0	0	0	0	0	0
NC_007530	4994412	ATCAAAACAA.GAAAAACTCC	G	A	40	0	0	1	0	0	0	0	0	0	0	0	0	0	0	0	0	0	0	0	0	0	0	0	0	0	0	0	0	0	0	0	0	0	0	0	0	0	0	0	0
NC_007530	4995949	CTAATATTAC.ACCTTTTTTG	A	C	40	0	0	0	0	0	0	0	0	0	0	0	0	0	0	0	0	0	0	1	0	0	0	0	0	0	0	0	0	0	0	0	0	0	0	0	0	0	0	0	0
NC_007530	4995994	TTTTCTCTTT.TTATCTCCTA	T	A	40	0	0	0	0	0	0	0	0	0	0	0	0	0	1	0	0	0	0	0	0	0	0	0	0	0	0	0	0	0	0	0	0	0	0	0	0	0	0	0	0
NC_007530	4998439	TCCCCGTATT.CTTTTACTTG	C	T	40	0	0	0	0	0	0	0	0	0	0	0	0	0	0	0	1	0	0	0	0	0	0	0	0	0	0	0	0	0	0	0	0	0	0	0	0	0	0	0	0
NC_007530	5001303	CAAACTTGAA.AGTTTTTGTA	A	T	40	0	0	0	0	0	0	0	0	0	0	0	0	0	0	0	0	0	0	1	0	0	0	0	0	0	0	0	0	0	0	0	0	0	0	0	0	0	0	0	0
NC_007530	5001356	TTAAACATAT.ATTCACCTAA	A	G	40	0	0	0	0	0	0	0	0	0	0	0	0	0	0	0	0	0	0	0	0	0	0	0	0	0	0	0	0	0	0	0	1	0	0	0	0	0	0	1	0
NC_007530	5002705	AATTCCCGTC.GCTTCAACTT	G	A	40	0	0	0	0	0	1	0	0	0	0	0	0	0	0	0	0	0	0	0	0	0	0	0	0	0	0	0	0	0	0	0	0	0	0	0	0	0	0	0	0
NC_007530	5003077	CTTAGTAACT.ACATAAAGAT	A	G	40	0	1	1	1	1	1	1	1	1	1	1	1	1	1	1	1	1	1	1	1	1	1	1	1	1	1	1	1	1	1	1	1	1	1	1	1	1	1	1	1
NC_007530	5004914	TGAGAATACC.AAACTGCATT	A	G	40	0	0	0	0	0	1	0	0	0	0	0	0	0	0	0	0	0	0	0	0	0	0	0	0	0	0	0	0	0	0	0	0	0	0	0	0	0	0	0	0
NC_007530	5006453	TCTAATAGTT.CCATTCGCTT	C	T	40	0	0	0	0	0	0	0	0	0	0	0	0	0	0	0	0	0	0	0	0	0	0	0	0	0	0	0	0	0	0	0	0	0	0	0	0	0	0	0	1
NC_007530	5006743	CTTTTTAATA.GTTACTACAT	G	T	40	0	0	0	0	0	1	0	0	0	0	0	0	0	0	0	0	0	0	0	0	0	0	0	0	0	0	0	0	0	0	0	0	0	0	0	0	0	0	0	0
NC_007530	5011989	CTAAATGTAA.GATTTACACA	G	A	40	0	0	0	0	0	1	0	0	0	0	0	0	0	0	0	0	0	0	0	0	0	0	0	0	0	0	0	0	0	0	0	0	0	0	0	0	0	0	0	0
NC_007530	5012137	AAGTACCCAT.GCAAAACGAA	G	A	40	0	0	1	0	0	0	0	0	0	0	0	0	0	0	0	0	0	0	0	0	0	0	0	0	0	0	0	0	0	0	0	0	0	0	0	0	0	0	0	0
NC_007530	5014791	TATATAAAAA.TAAAAAAATC	T	A	40	0	0	0	0	0	0	0	0	0	0	0	0	0	0	0	0	0	0	1	0	0	0	0	0	0	0	0	0	0	0	0	0	0	0	0	0	0	0	0	0
NC_007530	5015594	GATCTTGGTT.TGGAGTCTTC	T	C	40	0	1	1	1	1	1	1	1	1	1	1	1	1	1	1	1	1	1	1	1	1	1	1	1	1	1	1	1	1	1	1	1	1	1	1	1	1	1	1	1
NC_007530	5015874	ATAGAAAAAA.GAAAAAACTG	G	A	40	0	0	0	0	0	0	0	0	0	0	0	0	0	1	0	0	0	0	0	0	0	0	0	0	0	0	0	0	0	0	0	0	0	0	0	0	0	0	0	0
NC_007530	5017447	TGCCAATGTC.ATCTCGTCAG	A	G	40	0	0	0	0	0	0	0	0	0	0	0	0	0	0	0	0	0	0	0	0	0	0	0	0	0	0	0	1	0	0	0	0	0	0	0	0	0	0	0	0
NC_007530	5020279	TTCATACGAC.GGAATTCTTC	G	A	40	0	0	0	0	0	0	0	0	0	0	0	0	0	0	0	0	0	0	0	0	0	0	0	0	0	0	0	0	0	0	0	1	0	0	0	0	0	0	0	0
NC_007530	5020391	CTGTTGGGAA.ACCTGGGTGA	A	C	40	0	0	0	0	0	0	0	0	0	0	1	0	0	0	0	0	0	0	0	0	0	0	0	0	0	0	0	0	0	0	0	0	0	0	0	0	0	0	0	0
NC_007530	5021456	CATCCCACTT.TTTATTGTAT	T	C	40	0	0	0	0	0	0	0	0	0	1	0	0	0	0	0	0	0	0	0	0	0	0	0	0	0	0	0	0	0	0	0	0	0	0	0	0	0	0	0	0
NC_007530	5021667	TTTTGCCCCG.CTCACTTCAA	C	A	40	0	0	0	0	0	0	0	0	0	0	0	0	0	0	0	0	0	0	0	0	0	0	0	0	1	0	0	0	0	0	0	0	0	0	0	0	0	0	0	0
NC_007530	5024660	CAATTAAGCC.ATGCGACACA	A	C	40	0	0	0	0	0	0	0	0	0	0	0	0	0	0	0	0	1	0	0	0	0	0	0	0	0	0	0	0	0	0	0	0	0	0	0	0	0	0	0	0
NC_007530	5030687	ACTCGCAAGT.ATTCGGCCCG	A	G	40	0	0	0	0	0	0	0	0	0	0	0	0	0	1	0	0	0	0	0	0	0	0	0	0	0	0	0	0	0	0	0	0	0	0	0	0	0	0	0	0
NC_007530	5030930	GTACTCGGAT.GCTGAGGACC	G	A	40	0	0	0	0	0	1	0	0	0	0	0	0	0	0	0	0	0	0	0	0	0	0	0	0	0	0	0	0	0	0	0	0	0	0	0	0	0	0	0	0
NC_007530	5031490	CTTCCTTCTT.ACCTTCAGCA	A	G	40	0	0	0	0	0	0	0	0	0	0	0	0	0	0	0	0	0	0	0	0	0	0	0	0	0	0	0	0	0	0	0	0	0	0	0	0	1	0	0	0
NC_007530	5039554	TAAGTGAATC.GATAACTTCC	G	A	40	0	0	0	0	0	0	0	0	0	0	0	0	0	0	0	0	0	0	0	0	0	0	0	0	0	0	1	0	0	0	0	0	0	0	0	0	0	0	0	0
NC_007530	5040523	ACGAGCCGCT.CCCGCTTTTA	C	T	40	0	1	1	1	1	1	1	1	1	1	1	1	1	0	1	1	1	1	0	1	1	1	1	1	1	1	1	1	1	1	1	1	1	1	1	1	1	1	1	1
NC_007530	5043910	GGAAATAACC.TTTTACGTAT	T	C	40	0	0	0	0	0	0	0	0	0	0	0	0	0	0	0	0	0	0	0	0	0	0	0	0	0	0	1	0	0	0	0	0	0	0	0	0	0	0	0	0
NC_007530	5045853	CAGAATTCCA.TCAACCATTC	T	G	40	0	0	0	0	0	0	0	0	0	0	0	0	0	0	0	0	0	0	0	0	0	0	0	0	1	0	0	0	0	0	0	0	0	0	0	0	0	0	0	0
NC_007530	5051353	GACACTTCTC.GAAACGCAAT	G	A	40	0	0	0	0	0	0	0	0	0	0	0	0	0	0	0	0	0	0	0	0	0	0	1	0	0	0	0	0	0	0	0	0	0	0	0	0	0	0	0	0
NC_007530	5062953	AAGAAGCACG.CAATTTTTTC	C	T	40	0	0	1	0	0	0	0	0	0	0	0	0	0	1	0	0	0	0	1	0	0	0	0	0	0	0	0	0	0	0	0	0	0	0	0	0	0	0	0	0
NC_007530	5063493	ACTTGTTCAC.GCTTTCATTA	G	T	40	0	0	1	0	0	0	0	0	0	0	0	0	0	1	0	0	0	0	1	0	0	0	0	0	0	0	0	0	0	0	0	0	0	0	0	0	0	0	0	0
NC_007530	5067810	TCATCTTCTT.CAATGTAGTC	C	T	40	0	0	1	0	0	0	0	0	0	0	0	0	0	1	0	0	0	0	1	0	0	0	0	0	0	0	0	0	0	0	0	0	0	0	0	0	0	0	0	0
NC_007530	5068611	CTGCAATTCG.TCCATCACTT	T	C	40	0	0	0	0	0	0	0	0	0	0	0	0	0	0	0	0	0	0	0	0	0	0	0	0	1	0	0	0	0	0	0	0	0	0	0	0	0	0	0	0
NC_007530	5077374	TTACAATATA.GCTCATGAAA	G	A	40	0	0	0	0	0	0	0	0	0	0	0	0	0	0	0	0	0	0	0	0	0	0	0	0	0	0	1	0	0	0	0	0	0	0	0	0	0	0	0	0
NC_007530	5077771	GATAAAACAT.GTACAACAGC	G	A	40	0	1	1	1	1	1	1	1	1	1	1	1	1	1	1	1	1	1	1	1	1	1	1	1	1	1	1	1	1	1	1	1	1	1	1	1	1	1	1	1
NC_007530	5079258	AACTAGAAGG.CAAAGTAGAA	C	A	40	0	0	0	0	0	0	0	0	0	0	0	0	0	0	0	1	0	0	0	0	0	0	0	0	0	0	0	0	0	0	0	0	0	0	0	0	0	0	0	0
NC_007530	5081667	ATTCTAAAAT.GCAATATTCG	G	A	40	0	0	0	1	0	0	0	0	0	0	0	0	0	0	0	0	0	0	0	0	0	0	0	0	0	0	0	0	0	0	0	0	0	0	0	0	0	0	0	0
NC_007530	5085020	TGCCCTTTTT.CTTGAGAAAT	C	T	40	0	0	0	0	0	1	0	0	0	0	0	0	0	0	0	0	0	0	0	0	0	0	0	0	0	0	0	0	0	0	0	0	0	0	0	0	0	0	0	0
NC_007530	5085543	CTTTCCATTC.ACAAACAGTA	A	G	40	0	1	1	1	1	1	1	1	1	1	1	1	1	1	1	1	1	1	1	1	1	1	1	1	1	1	1	1	1	1	1	1	1	1	1	1	1	1	1	1
NC_007530	5088157	AAAGGATCAA.CAAGTTGTAC	C	A	40	0	0	0	0	0	1	0	0	0	0	0	0	0	0	0	0	0	0	0	0	0	0	0	0	0	0	0	0	0	0	0	0	0	0	0	0	0	0	0	0
NC_007530	5095525	TTTTTACACC.CAATCAAGTG	C	A	40	0	0	0	0	0	0	0	0	0	0	0	0	0	1	0	0	0	0	0	0	0	0	0	0	0	0	0	0	0	0	0	0	0	0	0	0	0	0	0	0
NC_007530	5104386	TCTTGCCGTA.GCAGCCTCAG	G	A	40	0	0	0	0	0	0	0	0	0	0	0	0	0	0	0	0	1	0	0	0	0	0	0	0	0	0	0	0	0	0	0	0	0	0	0	0	0	0	0	0
NC_007530	5110541	CGAAGAAGGA.GCCACTAACT	G	A	40	0	0	0	0	0	0	0	0	0	0	0	0	0	0	0	0	0	0	0	0	0	0	0	0	0	0	0	0	0	1	0	0	0	0	0	0	0	0	0	0
NC_007530	5113014	ATACCAGCAA.GACGTGGTCT	G	A	40	0	0	0	0	0	0	0	0	0	1	0	0	0	0	0	0	0	0	0	0	0	0	0	0	0	0	0	0	0	0	0	0	0	0	0	0	0	0	0	0
NC_007530	5113600	AGCAGCTCTT.AGCTGCTTCT	A	C	40	0	0	0	0	0	0	0	0	0	0	0	0	0	0	0	0	0	0	1	0	0	0	0	0	0	0	0	0	0	0	0	0	0	0	0	0	0	0	0	0
NC_007530	5115394	TACACGGAAA.GCATTTGGAT	G	A	40	0	0	0	0	0	0	0	0	0	0	0	0	0	0	0	0	0	0	0	0	0	0	0	0	0	0	0	0	0	0	0	0	0	0	0	0	0	0	0	1
NC_007530	5116157	AAGCTCAACA.TCCATTAGAA	T	C	40	0	0	0	0	0	1	0	0	0	0	0	0	0	0	0	0	0	0	0	0	0	0	0	0	0	0	0	0	0	0	0	0	0	0	0	0	0	0	0	0
NC_007530	5116765	GTCTGTGGTA.AAATCGCCAT	A	C	40	0	0	0	0	0	0	0	0	0	0	0	0	0	1	0	0	0	0	0	0	0	0	0	0	0	0	0	0	0	0	0	0	0	0	0	0	0	0	0	0
NC_007530	5125415	GCACAAGGGA.AAGAGGATCA	A	G	40	0	0	0	0	0	0	0	0	0	0	0	0	0	0	0	0	1	0	0	0	0	0	0	0	0	0	0	0	0	0	0	0	0	0	0	0	0	0	0	0
NC_007530	5126821	GCCAGCTTTT.GTTCTTTATA	G	T	40	0	0	0	0	0	0	0	1	0	0	0	0	0	0	0	0	0	0	0	0	0	0	0	0	0	0	0	0	0	0	0	0	0	0	0	0	0	0	0	0
NC_007530	5131877	TGACGGTGGC.GTTTTAACAC	G	A	40	0	0	0	0	0	0	0	1	0	0	0	0	0	0	0	0	0	0	0	0	1	0	0	0	0	0	0	0	0	0	0	0	0	0	1	0	0	0	0	0
NC_007530	5135204	CAAGATACAA.GAAACGCAGT	G	A	40	0	0	0	0	0	0	0	0	0	0	0	0	0	0	0	0	0	0	0	0	0	0	0	0	0	0	0	1	0	0	0	0	0	0	0	0	0	0	0	0
NC_007530	5135426	AAGTTTTTCA.CCCCTTGTGA	C	T	40	0	1	1	1	1	1	1	1	1	1	1	1	1	1	1	1	1	1	1	1	1	1	1	1	1	1	1	1	1	1	1	1	1	1	1	1	1	1	1	1
NC_007530	5152588	AACCAAGCAG.CTGTGAAATA	C	A	40	0	0	0	0	0	0	0	0	0	0	0	0	0	0	0	0	0	0	0	0	0	0	0	0	0	0	0	0	0	1	0	0	0	0	0	0	0	0	0	0
NC_007530	5153860	TCTAAACGAT.ACTTATTCGT	A	G	40	0	1	1	1	1	1	1	1	1	1	1	1	1	1	1	1	1	1	1	1	1	1	1	1	1	1	1	1	1	1	1	1	1	1	1	1	1	1	1	1
NC_007530	5158582	CTATGAATCT.AAATATGAAA	A	G	40	0	1	1	1	1	1	1	1	1	1	1	1	1	1	1	1	1	1	1	1	1	1	1	1	1	1	1	1	1	1	1	1	1	1	1	1	1	1	1	1
NC_007530	5170055	TCCGCCTGAA.GTTATTCCTG	G	T	40	0	0	0	0	0	0	0	0	0	0	0	0	0	0	0	0	0	0	0	0	0	0	1	0	0	0	0	1	0	1	0	1	0	0	0	0	0	0	1	0
NC_007530	5173310	CATTCTTTAT.TTAAAAAAGA	T	C	40	0	0	0	0	0	1	0	0	0	0	0	0	0	0	0	0	0	0	0	0	0	0	0	0	0	0	0	0	0	0	0	0	0	0	0	0	0	0	0	0
NC_007530	5174918	GTTATTTTTT.ATTTCCAAAC	A	T	40	0	0	1	0	0	0	0	0	0	0	0	0	0	0	0	0	0	0	0	0	0	0	0	0	0	0	0	0	0	0	0	0	0	0	0	0	0	0	0	0
NC_007530	5175347	TATCCTTTGG.CCAATGTTGC	C	G	40	0	1	1	1	1	1	1	1	1	1	1	1	1	1	1	1	1	1	1	1	1	1	1	1	1	1	1	1	1	1	1	1	1	1	1	1	1	1	1	1
NC_007530	5181356	AAATACGTAT.GCTTTTTTGG	G	C	40	0	0	0	0	0	0	0	0	0	0	0	0	0	1	0	0	0	0	0	0	0	0	0	0	0	0	0	0	0	0	0	0	0	0	0	0	0	0	0	0
NC_007530	5181413	TCTTCCATAG.CGACTGTAGA	C	T	40	0	0	0	0	0	0	0	0	0	0	0	0	0	0	0	0	0	0	0	0	0	0	0	0	1	0	0	0	0	0	0	0	0	0	0	0	0	0	0	0
NC_007530	5188327	TGCACCAGAA.CGTAATAATC	C	A	40	0	1	1	1	1	1	1	1	1	1	1	1	1	1	1	1	1	1	1	1	1	1	1	1	1	1	1	1	1	1	1	1	1	1	1	1	1	1	1	1
NC_007530	5190466	AAGAGCCACA.TAACCTTTAC	T	A	40	0	0	0	0	0	0	0	0	0	0	0	0	0	0	0	0	0	0	1	0	0	0	0	0	0	0	0	0	0	0	0	0	0	0	0	0	0	0	0	0
NC_007530	5190622	ACACGAAAAC.GTGAAAAATT	G	A	40	0	0	0	0	0	0	0	0	0	0	0	0	0	0	0	0	0	0	0	0	0	0	0	0	0	0	0	1	0	0	0	0	0	0	0	0	0	0	0	0
NC_007530	5192731	TTTAAGAAGT.GACAACTTCT	G	A	40	0	0	0	0	0	0	0	0	0	0	0	0	0	0	0	0	0	0	0	0	0	0	1	0	0	0	0	0	0	1	0	1	0	0	0	0	0	0	1	0
NC_007530	5192916	CATCAATAAT.TGCCTCTACT	T	C	40	0	1	1	1	1	1	1	1	1	1	1	1	1	1	1	1	1	1	1	1	1	1	1	1	1	1	1	1	1	1	1	1	1	1	1	1	1	1	1	1
NC_007530	5193567	AATAAAGGGC.AGCCTTAATA	A	C	40	0	0	0	0	0	0	0	0	0	0	0	0	0	1	0	0	0	0	0	0	0	0	0	0	0	0	0	0	0	0	0	0	0	0	0	0	0	0	0	0
NC_007530	5198858	GTAAAAGACC.ATCGGTGATT	A	C	40	0	0	0	0	0	0	0	1	0	0	0	0	0	0	0	0	0	0	0	0	0	0	0	0	0	0	0	0	0	0	0	0	0	0	0	0	0	0	0	0
NC_007530	5204006	TGTCGTGAGC.GCGCTTTATC	G	A	40	0	0	0	0	0	0	0	0	0	0	0	0	0	0	0	0	0	0	1	0	0	0	0	0	0	0	0	0	0	0	0	0	0	0	0	0	0	0	0	0
NC_007530	5214853	ACCTCCTTTT.GGTCTAAACG	G	A	40	0	0	0	0	0	0	0	0	0	0	0	0	0	0	0	0	0	0	0	0	1	0	0	0	0	0	0	0	0	0	0	0	0	0	0	0	0	0	0	0
NC_007530	5215765	TCATCAATTG.GATCTACTTT	G	A	40	0	0	0	0	0	0	0	0	0	0	0	0	0	0	0	0	1	0	0	0	0	0	0	0	0	0	0	0	0	0	0	0	0	0	0	0	0	0	0	0
NC_007530	5223239	ACAATTAAAC.GCTCTACCAT	G	A	40	0	0	0	0	0	0	0	0	0	0	0	0	0	0	0	0	0	0	0	0	0	0	0	1	0	0	0	0	0	0	0	0	0	0	0	0	0	0	0	0
