# Supplementary material for: Spanish Outbreak Isolates Bridge Phylogenies of European and American Bacillus anthracis
Source: Microorganisms. 2023 Mar 29;11(4):889. doi: 10.3390/microorganisms11040889 (PMC10146487; doi:10.3390/microorganisms11040889)
Supplement: Supplementary file 1 [file microorganisms-11-00889-s001.zip › Supplementary Table S4_Primers.xlsx]

## Sheet: Suppl. Table S4 Primers
Supplementary Table S4: DMAA PCR oligonucleotide primers for grouping of additional B. anthracis strains into newly defined SNP groups.
SNP designation	Position	Variation (allele base)	Forward (ANC and DER) and reverse (REV) primers (5‘-3‘)
A.Br.137*	5170055	T (DER), G (ANC)	ANC: CAGACTTACAAGATCCGCCTGTAG
			DER: CAGACTTACAAGATCCGCCTGTAT
			REV: CTTCTTCCCATTTTGCAATAAGTTCAGG
SNP INTA 21-868	78318	A (DER), G (ANC)	ANC: ATGGCTAAGATGATGGATGCGTTG
			DER: ATGGCTAAGATGATGGATGCGTTA
			REV: AAATTTTATCCAATTACTTTACCCCCTTACC
SNP INTA Cluster (A.Br.11/ESPc)	3118464	T (DER), C (ANC)	ANC: CGTACACTAACTTGTTTCGCTAAATCATC
			DER: CGTACACTAACTTGTTTCGCTAAATCATT
			REV: GAATACCGCACCAAATTGAACATGAC
*new DMAA PCR primer for previously defined canSNP clade [12]
Indicated in bold are ANC-, in italics DER-defining bases, antepenultimate mismatches are underlined.
[12] Sahl JW, Pearson T, Okinaka R, Schupp JM, Gillece JD, Heaton H, et al. (2016) A Bacillus anthracis genome sequence from the Sverdlovsk 1979 autopsy specimens. MBio 7.
